# Supplementary material for: Secondary influenza challenge triggers resident memory B cell migration and rapid relocation to boost antibody secretion at infected sites
Source: Immunity. 2022 Apr 12;55(4):718–733.e8. doi: 10.1016/j.immuni.2022.03.003 (PMC9044924; doi:10.1016/j.immuni.2022.03.003)
Supplement: Table S1. Bulk RNA-seq: Summary of BRM, spleen memory B cells, and naive B cells RPKM values, related to Figure 1 [file mmc2.xlsx]

## Sheet: Sheet2
	Lung BRM Biological Replicates			Spleen Bmem Biological Replicates			Spleen Naïve Biological Replicates			Lung BRM Vs Spleen Bmem		Lung BRM Vs Spleen Naïve		Spleen Bmem Vs Spleen Naive
Geneid	lung_repl3	lung_repl1	lung_repl2	spleen_repl2	spleen_repl3	spleen_repl1	naive_repl1	naive_repl2	naive_repl3	logFC Lungv vs. pleen	FDR Lung vs. Spleen	logFC Lung vs. Naive	FDR Lung vs. Naive	logFC Spleen vs. Naive	FDR Spleen vs. Naive
Cd69	2202.1	3626.83	2085.13	164.97	184.088	314.484	552.773	292.906	314.658	3.58952	2.88606e-05	2.78446	0.000164156	-0.805051	0.031737
Cd83	9801.75	10705.8	8592.24	438.01	521.29	776.387	2536.5	1167.87	1357.96	4.11795	8.6384e-05	2.60692	0.000761341	-1.51103	0.017683
Ccr7	2145.13	1544.59	2375.21	256.874	164.69	150.487	362.097	432.161	364.015	3.42281	0.000152865	2.36947	0.000789052	-1.05334	0.0364397
H3f3b	4611.98	6611.26	5041.58	1124.24	762.649	1246.58	2248.02	1718.75	1355.7	2.38919	0.000152865	1.62728	0.000789052	-0.761911	0.0329277
Skil	1423.82	1910.99	1260.43	231.47	233.377	223.773	343.194	281.636	298.334	2.71535	0.000354474	2.30424	0.000789052	-0.411116	0.303475
Sub1	2344	3465.35	2749.42	759.353	720.101	1071.88	1205.51	931.741	814.091	1.75026	0.000354474	1.53699	0.000789052	-0.21327	0.434686
S1pr1	120.327	130.902	138.834	726.854	849.398	855.416	701.779	634.792	734.212	-2.63543	0.000354474	-2.4045	0.000761341	0.230931	0.568579
Cr2	271.34	205.063	171.424	1454.65	2028.14	2517.17	1439.08	1244.75	1235.74	-3.19808	0.000354474	-2.61632	0.000886743	0.581759	0.219338
Sat1	2043.99	2602.13	1617.66	467.532	442.078	701.535	998.269	683.428	745.384	1.96313	0.00049617	1.3625	0.00326178	-0.600626	0.0972809
Edaradd	0.0366181	0	0	89.6777	61.9456	84.9021	130.57	143.098	121.896	-12.0303	0.00049617	-12.7781	0.000761341	-0.747845	0.535594
Capg	2470.07	2831.77	2917.96	1136.65	788.12	1121.74	1334.5	1456.3	1177.98	1.446	0.00185593	1.05224	0.00658237	-0.393766	0.188028
Gpr171	992.9	1237.33	909.206	153.701	180.049	190.557	821.288	349.256	478.732	2.56952	0.00185593	0.991765	0.0708416	-1.57775	0.0255895
H2-Ab1	29522.7	33547.7	32458.6	17896.3	15026.2	14372.6	24673.8	25618.7	23601.5	1.01769	0.00185633	0.37052	0.104639	-0.647174	0.0255895
Gdi2	2186.8	1464.85	1861.48	542.518	688.238	536.821	538.844	524.93	596.024	1.63504	0.00200618	1.71617	0.00141837	0.081132	0.853918
Syngr2	1137.98	707.393	1111.25	292.934	227.494	109.309	136.95	284.647	198.106	2.31381	0.00213537	2.29129	0.00199607	-0.0225244	0.980853
Cnbp	3499.92	2689.44	3263.73	1048.59	628.359	712.042	1839.75	1987.25	1882.95	2.00431	0.00216281	0.724362	0.118616	-1.27994	0.0261963
Ppp1r15a	271.084	220.901	523.359	7.48474	5.11973	3.91555	55.7748	28.4188	28.816	5.90433	0.00221133	3.07798	0.021907	-2.82635	0.0455253
Rel	600.244	549.774	454.79	64.7193	60.7054	75.309	155.619	66.0142	100.099	2.99493	0.00271005	2.38174	0.00702787	-0.613186	0.339836
Syk	223.37	167.397	244.842	838.708	843.261	950.303	232.112	283.729	242.247	-2.06704	0.00271005	-0.259486	0.745093	1.80755	0.0167339
Dusp1	794.649	738.793	1220.07	18.531	20.4789	23.8196	80.4726	21.2782	53.6396	5.50754	0.00280126	4.26826	0.00737335	-1.23928	0.259255
Apoe	6534.57	7373.4	7986.98	779.776	942.03	378.829	252.128	336.323	186.612	3.42372	0.00328568	4.83857	0.000789052	1.41485	0.0975251
Bcl11a	126.406	98.6067	96.3431	366.947	429.771	360.883	236.97	224.282	267.908	-1.85499	0.00339093	-1.18882	0.0203971	0.666165	0.152748
Rgs1	2211.37	5162.12	4671.71	0.0278243	0.0953987	0.130518	3.97973	0.0286769	0	15.9015	0.00353106	13.0272	0.00525271	-2.87425	0.471419
Calm2	1565.02	1988.66	1344.46	644.439	636.627	729.727	1510.25	1189.06	1200.29	1.26888	0.00353106	0.321335	0.400553	-0.947543	0.0261963
H2-DMb2	2492.78	2325.52	2505.26	1189.57	1022.23	764.249	1809.14	2140.96	2035.89	1.31915	0.00353106	0.296081	0.476681	-1.02307	0.0253311
Prkcb	273.647	381.068	300.627	843.243	741.057	1044.93	493.663	482.661	379.663	-1.45973	0.00353106	-0.511084	0.194688	0.948647	0.0329277
Lmna	660.444	233.089	361.193	2.44854	5.85112	4.63339	0.117051	0	0	6.61288	0.00358495	13.7333	0.000789052	7.12046	0.0252829
Nr4a1	1514.85	1079.72	1202.75	8.15252	14.4052	20.2956	8.83735	1.66326	16.9032	6.61037	0.00358495	7.5117	0.002863	0.90133	0.522573
Map3k1	2762.54	3206.58	2244.51	889.126	765.702	923.09	2681.4	1764.4	1510.25	1.66164	0.00358495	0.490416	0.293492	-1.17123	0.0313275
Mcl1	190.78	223.931	232.532	641.545	713.582	1012.36	452.812	370.161	288.997	-1.84947	0.00371262	-0.757168	0.12997	1.0923	0.0529136
Rrad	906.811	396.561	499.519	27.4069	24.6765	5.28599	44.4209	41.4668	50.2267	5.07466	0.00389937	3.59981	0.0148108	-1.47485	0.215599
Tmsb4x	13743.8	16135	15117.1	9328.85	8504.64	8620.2	10130.2	10316.4	9404.34	0.764594	0.00389937	0.590979	0.0146036	-0.173616	0.380722
Kdm6b	537.151	411.71	588.436	36.0047	33.2305	73.2207	64.4366	60.4796	34.9333	3.52963	0.00440668	3.34385	0.00656679	-0.185774	0.865919
Lars2	73.4925	65.5542	89.3912	637.65	1340.89	618.199	58.7011	135.355	76.7567	-3.47768	0.00440668	-0.198034	0.935988	3.27965	0.0178758
H2-Aa	11102.8	8959.85	12098.9	7703.44	6514.84	5467.73	7836.39	10666.2	9310.62	0.711042	0.00453738	0.209905	0.354126	-0.501137	0.0357726
Rn45s	17525.5	7108.7	19909.8	39106.8	53989.2	25984	7885.96	20134.7	20319	-1.5001	0.00453738	-0.121465	0.9096	1.37863	0.0189469
Cd74	38633	40655.3	44380.2	24470	20418.3	16047	38985.7	43683.7	47511.3	1.03848	0.00512305	-0.0709152	0.929708	-1.1094	0.0167339
Got1	278.444	262.492	250.845	22.0925	47.445	17.2284	55.8919	38.2263	71.7019	3.3126	0.00516522	2.31366	0.0221755	-0.99894	0.248114
Herpud1	2284.02	3024.93	2689.87	698.474	490.254	354.683	823.98	629.687	796.126	2.38837	0.00516522	1.82075	0.0169718	-0.567619	0.365184
Tsc22d3	1289.29	1216.75	1360.27	361.02	318.314	410.153	749.302	618.618	984.444	1.82734	0.00516522	0.72953	0.178662	-1.09781	0.0635619
Hck	24.3877	64.7279	38.4219	217.697	192.546	269.128	189.213	152.303	140.925	-2.49417	0.00581696	-2.00497	0.0159211	0.489205	0.471419
Cd22	330.881	125.6	240.773	1193.66	1314.75	1502.2	478.153	723.03	777.613	-2.63422	0.00594896	-1.54842	0.0522711	1.0858	0.149924
Xist	726.943	851.034	364.958	1719.74	2466.44	3051.84	376.143	376.413	443.058	-1.93104	0.00669189	0.60766	0.345385	2.5387	0.0167339
Dazap2	1559.16	1879.38	1802.3	824.824	713.137	633.013	1613.84	1423.61	1584.07	1.27162	0.00720182	0.17773	0.812152	-1.09389	0.028071
Cytip	937.314	782.932	766.879	247.163	247.337	355.009	340.618	255.626	310.826	1.56656	0.00754831	1.46844	0.0108194	-0.0981198	0.867039
Ifngr1	1395.48	1258.41	1119.93	333.14	161.033	200.737	271.909	296.089	394.731	2.4665	0.00756064	1.9803	0.0175711	-0.486195	0.504164
Ppp1r16b	3555.29	2411.39	3203.84	669.954	570.611	835.904	1766.65	1061.65	901.827	2.18751	0.00902785	1.36341	0.0602383	-0.824096	0.215599
H2-Eb1	8218.6	7274.58	9388.52	5825.19	4978.89	4506.53	5274.9	7474.06	6832.86	0.700597	0.00902785	0.352041	0.138953	-0.348556	0.130023
Nod1	0.58589	0.413157	0.644322	98.5259	81.7885	96.4529	4.44794	11.6715	21.3786	-7.46385	0.00902785	-4.36352	0.0531904	3.10032	0.130023
Slc3a2	502.181	244.244	454.756	69.6164	135.148	58.2764	216.018	222.963	251.52	2.21979	0.0095921	0.727886	0.353759	-1.49191	0.0635619
Gem	200.997	457.158	308.868	25.9044	39.7813	22.8407	26.0438	34.8424	28.4618	3.43114	0.00962002	3.42468	0.0103104	-0.00645972	0.998586
Rheb	319.969	262.01	335.115	90.0951	87.8622	72.8291	157.434	133.95	122.476	1.86972	0.00971047	1.13943	0.0727833	-0.73029	0.221641
Sbds	371.564	378.933	332.504	121.036	123.859	130.192	248.207	199.018	182.812	1.52874	0.00971047	0.789051	0.12997	-0.739689	0.144235
Txndc5	145.63	141.988	135.409	458.183	410.024	324.011	506.948	519.052	442.929	-1.48522	0.00971047	-1.79338	0.00513701	-0.308157	0.520968
Arhgef18	10.2897	29.1275	8.81704	187.23	165.739	252.292	63.9684	74.6173	90.1183	-3.77529	0.00971047	-2.44805	0.0554496	1.32724	0.228634
Fos	295.545	359.653	1350.09	0	0.190797	0	0	3.26916	0.0321966	13.076	0.00971343	10.0994	0.0163836	-2.97665	0.504248
Ier2	402.726	361.856	826.089	79.0488	50.2115	40.9827	167.617	92.483	85.4176	3.18977	0.00971343	2.10932	0.0554496	-1.08045	0.264156
Gpr183	974.335	1261.78	1084.77	452.674	261.997	530.687	656.481	481.456	475.93	1.45672	0.00971343	1.04769	0.0414765	-0.409027	0.364738
Idh3g	518.549	442.284	554.354	235.867	254.778	170.065	415.355	537.52	577.961	1.21327	0.00971343	-0.00498524	1	-1.21826	0.0253311
Snn	49.4344	55.5696	78.4377	267.169	365.949	541.194	125.128	170.025	135.838	-2.68682	0.00971343	-1.2429	0.161537	1.44392	0.109514
Prkd2	25.3763	26.9929	10.5126	199.166	163.005	237.869	132.56	81.4424	56.5051	-3.29956	0.0105043	-2.09472	0.0622032	1.20484	0.228634
Litaf	570.73	301.535	433.323	22.8716	29.7008	40.9174	28.1508	41.4094	13.748	3.81327	0.0119621	4.02394	0.0113279	0.210667	0.894137
Sipa1	56.3919	81.8739	72.1301	220.396	293.478	270.042	105.17	102.204	93.2414	-1.90691	0.0123446	-0.522154	0.532275	1.38476	0.0635619
Dad1	567.69	465.008	650.63	293.88	196.585	191.209	304.216	352.668	366.172	1.31335	0.0129779	0.704346	0.146722	-0.609001	0.180939
Ptp4a3	73.6756	43.1749	57.6499	261.02	264.445	180.702	74.4444	190.902	152	-2.02421	0.0129779	-1.19718	0.104639	0.827031	0.224458
Pxdc1	12.7065	8.19427	11.2248	113.022	64.9347	159.558	123.664	122.45	122.862	-3.34438	0.0129779	-3.50478	0.0114528	-0.160408	0.912814
Rnf144a	0	0	0	19.1988	23.8497	71.6545	70.8159	59.3038	81.8116	-12.71	0.0129779	-13.8458	0.0117859	-1.13579	0.593421
Ddx17	99.1252	134.964	103.668	294.492	384.043	413.547	122.669	123.139	158.665	-1.68504	0.0139922	-0.265134	0.825926	1.41991	0.0455253
Fth1	3175.34	4525.99	3534.17	2068.35	1797.79	1787.05	3193.62	2968.52	3031.79	0.979469	0.0148143	0.279217	0.53752	-0.700252	0.0728476
Cnr2	60.7128	46.4801	22.7547	221.871	199.415	245.896	210.984	205.957	238.223	-2.43897	0.0148143	-2.39924	0.0168948	0.0397271	0.979088
Ubc	668.134	837.675	1056.04	262.467	237.288	334.91	258.507	283.127	324.381	1.61057	0.014826	1.54276	0.0181504	-0.0678056	0.936201
Lmo2	15.5627	23.4122	42.1522	183.946	294.241	322.315	131.331	77.4849	79.8798	-3.33814	0.0149618	-1.83024	0.128997	1.5079	0.175342
Btg1	1385.48	1964.22	1798.23	769.481	746.749	1159.07	1134.63	899.565	862.708	0.959466	0.015315	0.827585	0.0321539	-0.131881	0.734567
B2m	9740.05	9163.67	10803.7	6105.93	6104.98	5130.6	8794.16	8042.09	7606.58	0.776241	0.015315	0.276728	0.405081	-0.499513	0.100063
Vmp1	583.29	540.753	390.968	106.929	75.524	167.063	205.19	246.822	186.901	2.16652	0.0154087	1.24503	0.125699	-0.921495	0.222803
Junb	379.73	268.965	380.184	30.0502	14.278	58.7332	18.7867	22.8555	12.6211	3.51025	0.0156913	4.34035	0.00806579	0.830095	0.471419
Serinc1	384.637	261.941	350.986	99.6667	69.2277	45.0288	154.332	124.63	117.904	2.2524	0.0156913	1.29301	0.12997	-0.959386	0.228634
D8Ertd738e	301.55	326.531	356.785	141.876	105.638	143.766	199.162	199.763	169.547	1.34173	0.0156913	0.794648	0.128314	-0.547079	0.258303
Ralgps2	157.128	126.77	148.296	500.364	317.741	426.272	938.456	754.833	888.144	-1.51629	0.0156913	-2.57984	0.00199607	-1.06355	0.0811337
Wdfy4	153.613	148.874	169.728	370.091	420.422	449.831	101.132	119.325	102.16	-1.39646	0.0163934	0.550253	0.348379	1.94671	0.0167339
Myc	824.823	780.315	1032.14	75.5152	62.2954	87.8387	233.634	39.5167	84.001	3.61098	0.0164732	3.14999	0.034674	-0.460984	0.743339
Crem	1132.3	690.798	873.836	12.5488	13.4512	93.5815	66.485	33.0931	55.4104	5.08223	0.0171144	4.31236	0.0276858	-0.769867	0.654571
Erlin1	153.869	162.508	124.795	14.7747	40.2265	16.7063	67.0117	38.4844	94.1751	2.772	0.0172277	1.25641	0.240741	-1.51558	0.137664
Rgs2	551.688	417.082	907.239	104.508	44.6466	85.2936	63.3246	30.3975	49.8082	3.02952	0.0175149	3.64997	0.0108194	0.620444	0.579133
Dpysl2	301.843	487.525	351.969	162.661	115.051	153.62	211.804	234.548	191.184	1.39736	0.0179378	0.819721	0.146361	-0.57764	0.260535
Pdhb	291.26	446.553	283.366	116.973	145.165	178.157	369.881	229.014	263.497	1.20207	0.0179378	0.242758	0.762291	-0.95931	0.0656179
Rpsa	268.594	243.831	320.025	643.687	860.242	866.184	239.662	357.429	249.492	-1.52912	0.0179378	-0.0185395	0.999071	1.51058	0.0329277
Filip1l	324.217	281.704	295.676	555.095	686.616	881.063	644.951	481.456	572.585	-1.2078	0.0179378	-0.895848	0.0634679	0.31195	0.488599
Scd1	500.24	263.043	400.7	976.772	1337.78	1548.14	852.424	630.146	784.696	-1.72368	0.0189334	-0.960379	0.166466	0.763305	0.228634
Cops2	169.066	219.662	124.083	44.7137	29.0648	59.0595	186.462	116.658	106.893	1.9706	0.0189897	0.345964	0.811413	-1.62464	0.0635619
Gnb1	904.833	1193.95	1043.84	551.979	544.695	536.56	896.025	750.589	774.844	0.934507	0.0191861	0.372805	0.375467	-0.561702	0.132417
Napa	352.303	398.971	312.157	95.6878	131.364	86.0767	286.599	218.116	183.102	1.75488	0.0198332	0.627835	0.437311	-1.12705	0.11576
4933434E20Rik	452.453	484.633	480.291	166.918	213.661	220.902	537.147	337.355	515.242	1.25665	0.0198332	0.0602317	0.973206	-1.19642	0.0421668
Tlr1	86.6384	43.2437	79.082	265.583	282.348	363.819	260.556	195.949	245.789	-2.13465	0.0198332	-1.75221	0.0490664	0.382439	0.644977
Klf6	505.074	498.336	467.371	171.453	92.6957	88.5566	169.841	112.356	146.623	2.08369	0.0199952	1.77202	0.041924	-0.311677	0.724275
Serp1	2989.9	2615.28	1978.48	1327.14	1264.7	1090.87	2672.04	2434.5	2562.98	1.02842	0.0205537	-0.0275286	0.988694	-1.05594	0.0329277
Slc25a37	20.4329	59.2191	31.6735	152.477	160.302	179.724	157.258	80.2092	91.3096	-2.27577	0.0205537	-1.61142	0.0822183	0.664349	0.427862
Trim30a	74.5545	58.9437	106.177	251.504	350.304	247.854	271.558	231.681	254.74	-1.83413	0.0205537	-1.68603	0.0338796	0.148101	0.866782
Tex30	155.737	190.603	122.014	42.7103	36.9193	55.5355	142.041	132.315	109.05	1.79742	0.0206954	0.278477	0.864361	-1.51894	0.0635619
Phxr4	0	0	0.0678234	36.1994	103.221	80.0729	9.12998	4.70301	13.8767	-11.0576	0.0206954	-8.06298	0.0578615	2.99461	0.298267
Lpxn	714.602	798.494	744.294	365.305	252.966	339.739	379.713	424.418	485.976	1.24284	0.0215291	0.802931	0.125153	-0.439906	0.355506
Btg2	1205.14	746.23	740.529	346.051	323.529	272.196	296.49	519.797	359.089	1.50866	0.0217374	1.20432	0.0609532	-0.304339	0.620545
Clk1	1356.19	1524.07	1602.02	872.876	786.69	945.865	1400.34	1144.29	1089.98	0.785274	0.0217374	0.307717	0.41715	-0.477557	0.143962
Ikzf1	144.751	126.426	183.496	340.959	470.665	462.361	209.989	271.886	255.512	-1.50128	0.0217374	-0.698905	0.285158	0.802377	0.179983
Fam65b	82.6471	128.079	86.8817	401.755	306.325	407.282	333.186	345.47	572.23	-1.91944	0.0217374	-2.08133	0.0184477	-0.161891	0.86522
Lpin2	6.99406	3.99385	3.62855	69.3103	70.2134	148.791	20.0157	18.2385	32.3576	-4.32364	0.0217374	-2.27856	0.178662	2.04508	0.195495
Vbp1	346.664	400.762	318.024	126.267	179	182.53	400.08	305.552	314.722	1.13635	0.0217554	0.0650115	0.967648	-1.07134	0.0494279
Rasa3	127.797	40.145	46.3912	353.174	307.406	269.324	97.7376	148.862	176.663	-2.2969	0.0217554	-1.09214	0.263009	1.20476	0.176915
Beta-s	0	0	0	1513.39	1.93977	0	0	182.557	1.64203	-16.4441	0.0217554	-14.7111	0.0379091	1.73294	0.424442
Ghitm	927.463	817.224	872.751	448.723	308.965	228.798	662.392	581.625	644.319	1.43677	0.0218118	0.461079	0.53471	-0.975695	0.113408
Blk	174.375	156.104	279.67	510.659	454.766	537.735	237.321	347.019	216.265	-1.35157	0.0219117	-0.400857	0.580145	0.950713	0.104145
Bhlhe41	1101.18	1910.09	1880.64	571.205	463.67	653.309	109.618	111.496	38.0242	1.4863	0.0226213	4.31998	0.000761341	2.83367	0.0167339
Eprs	466.771	315.17	283.4	126.601	79.9123	78.7677	126.298	127.985	175.729	1.88067	0.0226893	1.30473	0.101179	-0.575945	0.429317
Abl2	9.63056	15.2179	13.836	96.4947	67.9875	106.111	49.3955	83.5644	61.3989	-2.80714	0.023449	-2.34529	0.0554496	0.461849	0.701059
Vps28	420.559	480.983	611.394	246.44	227.176	244.983	375.441	439.531	295.887	1.05406	0.023513	0.446798	0.375467	-0.607259	0.166808
A530032D15Rik	362.885	282.392	398.157	54.7304	85.35	100.564	36.8125	20.3606	19.318	2.17965	0.0236084	3.84616	0.00356402	1.6665	0.08681
BC031181	294.776	361.168	240.264	121.676	102.84	97.9539	205.425	216.797	210.18	1.46831	0.0236084	0.497951	0.516577	-0.970358	0.122355
Ube2q1	28.379	77.1914	18.3801	106.261	178.682	251.639	94.0505	53.9699	46.2987	-2.28294	0.0248282	-0.84509	0.456504	1.43785	0.133267
Hmgb2	144.715	145.638	128.051	32.7214	30.9092	27.2783	83.3988	61.2538	44.9143	2.19611	0.0269569	1.16641	0.240741	-1.02969	0.256055
9430023L20Rik	185.8	185.094	163.319	44.4076	53.0099	61.8656	77.1951	96.469	117.518	1.74786	0.0269569	0.878187	0.283105	-0.869674	0.231108
Atp6v0d1	308.874	226.341	246.436	92.7662	111.235	101.086	158.78	119.267	149.682	1.35432	0.0269569	0.868529	0.156435	-0.485791	0.379534
Nfatc1	113.699	125.118	135.816	344.27	295.418	357.098	80.9993	136.703	98.0065	-1.41573	0.0269569	0.264369	0.832854	1.6801	0.0312561
Actr2	1434.84	2177.4	1614.16	1060.16	873.057	1307.47	1848.53	1317.99	1304.9	0.685407	0.0269569	0.220823	0.577006	-0.464584	0.127809
Capza2	705.887	824.11	665.483	400.086	267.339	271.543	833.462	708.692	781.251	1.2316	0.0269569	-0.0834657	0.965246	-1.31507	0.0377021
Calm1	2548.07	3108.18	2339.91	1711.33	1388.27	1775.11	3436.21	2687.86	2661.08	0.710082	0.0269569	-0.133992	0.832381	-0.844074	0.0309378
Gnb2l1	547.514	395.047	652.054	1079.89	1379.15	1519.3	564.069	675.398	700.051	-1.34121	0.0269569	-0.289175	0.774443	1.05204	0.088429
Ech1	184.519	190.947	319.855	89.9003	75.3014	83.9884	194.773	192.737	163.591	1.44766	0.0281156	0.300606	0.794962	-1.14705	0.0892331
Helz2	152.954	90.0681	131.883	321.287	325.977	308.219	111.198	190.73	171.866	-1.39126	0.0281156	-0.336115	0.735921	1.05514	0.100556
Ifi203	251.347	257.259	245.012	555.234	699.527	554.702	451.056	285.249	294.599	-1.26458	0.0281156	-0.434121	0.537245	0.830461	0.137651
Ptk2b	74.7009	58.5994	70.4685	185.616	188.476	304.173	156.79	119.038	148.072	-1.69923	0.0281156	-1.03429	0.178662	0.664932	0.335763
Foxp1	219.782	166.433	248.844	486.647	520.146	718.241	427.178	589.568	523.614	-1.45969	0.0281259	-1.27981	0.0554496	0.179873	0.804242
Gnb2	22.8863	16.182	22.8226	100.39	139.409	132.084	31.7793	25.5224	25.2743	-2.57777	0.028405	-0.414623	0.866554	2.16315	0.077522
Nampt	298.401	273.234	176.002	45.771	70.9766	125.167	64.2025	41.6962	58.9842	1.70133	0.0291806	2.17361	0.0146036	0.472278	0.519793
Edem1	490.756	300.021	560.73	188.844	167.87	42.8752	155.034	218.805	265.88	1.91924	0.0291806	1.05008	0.229631	-0.869159	0.270944
Mbnl1	1051.45	1423.05	1225.16	566.113	488.219	557.117	641.322	1034.2	930.16	1.20094	0.0291806	0.511333	0.411505	-0.689606	0.182985
St6gal1	51.7048	41.5911	80.8115	281.916	173.848	437.236	82.5795	149.263	104.414	-2.3703	0.0291806	-0.959628	0.409465	1.41067	0.166808
Notch2	610.936	819.909	544.791	1078.33	1096.42	1404.11	1847.94	1358.8	1046.87	-0.867101	0.0291806	-1.09344	0.0148108	-0.226338	0.556502
Pabpc1	322.862	202.86	339.049	614.917	736.605	648.871	409.444	357.371	423.482	-1.22444	0.0296036	-0.480092	0.469168	0.74435	0.166808
Spib	98.0267	30.5736	142.87	322.317	365.536	193.819	118.163	228.555	192.246	-1.87879	0.0296036	-1.15729	0.182663	0.721497	0.34905
Dyrk4	119.338	129.043	18.7192	0	0.413394	0	0	0	0.837112	11.3153	0.0302184	10.5599	0.0460272	-0.755444	0.879284
Tgif1	652.425	543.232	420.098	97.9972	38.7955	24.0153	226.084	115.769	115.65	3.42319	0.0302184	1.8384	0.216987	-1.58478	0.260535
Prkar1a	834.49	490.004	759.113	338.344	320.667	290.468	423.256	478.589	395.407	1.11341	0.0302184	0.658172	0.209689	-0.455238	0.337364
Slbp	327.476	410.127	232.465	109.016	89.2614	71.1977	312.936	185.453	245.596	1.7952	0.0302184	0.380753	0.786346	-1.41445	0.0969394
Hmgb1	380.096	468.795	374.86	203.423	153.433	136.391	412.546	325.511	297.561	1.30694	0.0302184	0.24578	0.841361	-1.06116	0.0898586
Tpt1	282.948	280.809	321.72	544.216	672.656	655.984	321.832	275.7	237.031	-1.07878	0.0302184	0.0932728	0.954783	1.17205	0.0421668
Arpc5	1088.91	1586.87	934.199	617.06	513.976	699.904	1491.58	1084.27	1366.04	0.950947	0.0302184	-0.150236	0.882107	-1.10118	0.0329277
Cd79b	892.42	1455.76	1473.36	2676.23	2750.09	2491.59	4852.29	4814.59	5209.93	-1.06854	0.0302184	-1.9793	0.00326178	-0.910757	0.0810297
Sdc4	87.1511	64.7279	189.431	478.522	452.921	267.562	998.152	927.554	738.107	-1.89911	0.0302184	-3.11371	0.00656679	-1.2146	0.152823
Cbfb	40.7193	66.4493	33.6065	96.9399	124.018	260.645	90.4804	50.1846	62.397	-1.70931	0.030481	-0.550216	0.58615	1.15909	0.137381
Vrk1	164.489	172.837	149.89	63.1612	46.2048	34.7178	105.404	145.248	175.278	1.80145	0.030732	0.233533	0.911785	-1.56792	0.0779036
Akna	67.8167	62.1112	53.4109	160.908	286.323	289.228	90.2463	94.9492	55.4104	-1.98722	0.030732	-0.401025	0.815431	1.58619	0.0995693
Plxnc1	105.167	23.7565	54.3943	244.437	273.381	127.777	95.1039	129.562	141.118	-1.94962	0.030732	-1.20779	0.193344	0.74183	0.362086
Tank	652.754	565.198	511.693	249.751	225.236	326.034	362.448	307.302	260.213	1.13109	0.0314058	0.911319	0.0901245	-0.219772	0.686335
Cct3	594.532	301.742	483.275	166.25	217.032	158.123	373.1	269.964	446.696	1.32916	0.0314058	0.318882	0.761123	-1.01028	0.113228
Pitpna	56.6848	66.8625	68.8068	251.087	267.593	151.336	162.174	114.163	142.921	-1.78785	0.0314058	-1.12475	0.18444	0.663105	0.3824
Btla	161.413	380.448	270.446	633.559	761.663	791.071	797.703	599.662	765.829	-1.47193	0.0314058	-1.45388	0.0434973	0.0180516	0.988565
Egr1	428.798	331.696	676.504	1.19645	1.84437	0	57.7647	6.48098	4.89389	8.71252	0.0323399	4.75697	0.216987	-3.95555	0.267937
Id2	825.335	571.946	660.803	130.607	147.741	106.046	102.01	30.885	41.2439	2.41431	0.0323399	3.66242	0.0107684	1.24811	0.248114
Arhgef1	60.3466	73.1976	99.7343	268.783	248.005	239.109	57.472	155.343	82.8097	-1.7366	0.0323399	-0.274339	0.885935	1.46226	0.0891206
Stk17b	2947.54	2151.93	2386.91	851.702	780.743	1484.91	1696.65	1284.81	1283.1	1.32324	0.0339957	0.845437	0.186891	-0.477804	0.407931
Cdc42se2	755.285	750.637	737.41	390.264	303.781	332.299	388.96	616.696	314.625	1.14879	0.0339957	0.819333	0.146361	-0.329461	0.534098
Etfa	185.141	230.886	231.617	85.1424	73.1708	116.944	188.745	148.89	120.158	1.25764	0.0339957	0.521664	0.465906	-0.735978	0.198404
Cd2	626.06	676.062	497.247	333.669	248.386	271.608	758.139	683.686	574.323	1.07802	0.0339957	-0.156002	0.902579	-1.23403	0.0397787
Uqcrc1	572.158	515.068	548.318	298.917	210.863	173.981	824.858	709.122	553.267	1.28118	0.0339957	-0.34528	0.716869	-1.62646	0.031737
Fam214a	25.5228	32.9148	13.7342	124.681	67.6059	210.983	101.249	44.1624	62.0751	-2.46055	0.0339957	-1.5043	0.195956	0.956257	0.358756
D4Wsu53e	501.778	547.019	687.695	1141.07	853.882	1143.21	1410.17	1828.12	1660.32	-0.858891	0.0339957	-1.50675	0.00484839	-0.647862	0.117949
Plek	1421.88	648.449	957.429	234.308	355.328	401.865	342.374	209.341	299.3	1.62143	0.0348385	1.83675	0.0294453	0.21532	0.799904
Ppp1r18	35.5196	28.7144	33.1656	133.445	103.285	146.376	50.2734	68.8532	63.8137	-1.97872	0.0348385	-0.904248	0.388911	1.07448	0.226334
Clic1	879.018	918.791	752.059	479.385	494.388	428.687	800.687	908.111	768.083	0.863557	0.0348419	0.0424288	0.979922	-0.821128	0.0707784
Actb	27835.1	39645.3	32476.3	25400.8	21271.4	25694.2	30590.5	30722.6	22532.3	0.457042	0.0349939	0.253869	0.282121	-0.203172	0.320598
Ubr2	53.7188	86.8317	46.1877	142.349	208.669	208.242	95.1039	69.0253	58.5978	-1.62331	0.0353836	-0.283996	0.870453	1.33932	0.100389
Cd53	2390.8	2711.96	2414.17	1662.86	1651.1	1459	3602.13	3071.29	3363.29	0.65224	0.0353836	-0.416614	0.19978	-1.06885	0.0178758
Ptprc	1363.88	997.429	1324.12	2204.58	2497.22	3119.91	2124.94	1522.63	1684.11	-1.06505	0.0353836	-0.512647	0.37012	0.552406	0.254235
Mis12	55.5863	77.6046	39.1341	10.4619	5.66032	8.02687	147.075	70.2584	82.0692	2.78494	0.0353836	-0.771015	0.682984	-3.55595	0.0329277
Rnf220	27.9762	35.6003	39.914	124.959	86.1768	237.543	75.0882	62.9744	52.1585	-2.0147	0.0353836	-0.863758	0.437311	1.15094	0.212883
Rcbtb1	13.2191	35.9446	12.1743	55.1478	72.2486	139.132	109.56	36.9072	60.6584	-2.18675	0.0353836	-1.7988	0.0933939	0.387949	0.724414
Ifi27l2a	42.1841	31.3999	62.5671	152.088	104.08	153.294	261.609	259.784	210.405	-1.60178	0.0353836	-2.45066	0.00983865	-0.848882	0.240799
Cd19	1185.11	520.646	831.413	1720.04	2029.99	2049.72	878.526	1195.83	1154.73	-1.2627	0.0356814	-0.392587	0.638388	0.870115	0.149731
Swap70	452.893	324.948	538.009	804.039	1030.56	975.689	421.969	523.009	614.344	-1.1196	0.0358457	-0.246649	0.804488	0.872947	0.11493
Il2rg	3372.12	3126.84	2708.25	1783.9	1281.87	1239.66	4042.94	2950.31	4152.11	1.0889	0.0360995	-0.274399	0.754043	-1.3633	0.0329277
Erp44	521.076	638.396	439.394	214.331	206.125	329.363	222.982	201.111	253.581	1.10017	0.0362648	1.21663	0.0344611	0.11646	0.855798
Rngtt	118.716	207.749	122.455	35.6429	36.1561	23.8196	58.7011	78.0298	52.9634	2.21711	0.038173	1.24647	0.265272	-0.970646	0.320598
B4galnt1	67.0477	70.03	85.2201	229.968	161.828	202.173	91.4754	182.786	111.658	-1.41464	0.038173	-0.75359	0.321551	0.661051	0.307372
Zfp869	310.705	167.604	243.961	117.725	115.878	65.9117	128.288	139.226	191.57	1.26688	0.0383286	0.623674	0.373447	-0.64321	0.269534
Siglecg	227.911	143.916	231.006	365.806	503.355	426.664	308.898	451.747	464.758	-1.13558	0.0387802	-1.02807	0.0709408	0.107508	0.876087
Ywhaz	1077.89	881.469	923.619	561.828	465.196	570.169	792.377	784.399	687.172	0.857692	0.0388347	0.353537	0.496402	-0.504155	0.215599
Ms4a4c	100.443	91.3765	26.8241	424.237	270.169	375.631	1285.81	1068.67	1025.43	-2.39391	0.0402578	-4.02224	0.00806579	-1.62832	0.149731
Impact	439.93	518.856	635.369	106.595	12.4018	123.405	57.9988	66.8458	35.5451	3.08556	0.0407598	3.39451	0.035352	0.308952	0.858109
Tspan13	857.926	693.828	498.875	253.368	395.968	429.013	677.55	425.766	509.962	0.936226	0.0407598	0.338042	0.577006	-0.598184	0.18237
Crebzf	33.945	41.1779	17.261	90.5681	120.075	157.274	66.3679	24.2893	32.3254	-2.04792	0.0407598	-0.373988	0.867538	1.67394	0.112557
Bcap31	547.074	811.99	530.582	315.75	305.085	462.23	1005.59	623.263	838.851	0.799913	0.0407714	-0.390205	0.39619	-1.19012	0.0253311
Hnrnpk	1802.38	1238.85	1092.53	680.443	490.095	493.424	1736.33	1252.12	1417.04	1.293	0.0418027	-0.102822	0.96472	-1.39582	0.0598237
Cln5	17.9429	32.9837	16.6845	69.6721	135.371	129.017	53.4338	37.1079	81.0067	-2.27524	0.0418027	-1.32395	0.268189	0.951286	0.357979
Prr13	656.526	1054.65	687.39	400.837	386.365	335.432	590.405	501.616	531.47	1.06492	0.0418099	0.546449	0.351764	-0.518468	0.298373
Pitpnb	127.138	73.4041	211.677	51.0298	12.2746	5.61228	40.5582	103.696	159.727	2.94939	0.0418099	0.436244	0.900459	-2.51314	0.107351
Lactb	0	0	0	42.4321	38.7319	51.8157	33.184	31.9747	2.70452	-13.3416	0.0418099	-11.8665	0.0708416	1.47504	0.692089
Gnai2	148.267	87.1072	119.708	270.87	277.197	278.787	123.079	152.934	139.959	-1.2479	0.0418287	-0.246651	0.856711	1.00125	0.117467
Dtx1	5.52933	0	2.95032	172.984	218.113	199.105	112.427	94.347	81.7472	-6.37611	0.0420818	-5.40205	0.0923735	0.974056	0.719156
Snap23	296.167	259.807	255.592	78.1863	86.1132	62.714	253.357	152.418	103.738	1.82893	0.043002	0.709536	0.543357	-1.11939	0.213563
Gramd3	751.477	408.199	495.857	164.831	191.084	265.539	192.373	197.297	235.776	1.38931	0.0434205	1.38575	0.0569312	-0.00355998	0.999224
Pik3ap1	217.621	60.8029	190.923	45.1867	41.8482	8.80998	46.7033	51.7044	102.128	2.36279	0.0434205	1.03773	0.460844	-1.32506	0.248295
Ssh2	355.232	247.274	329.079	126.851	160.333	145.332	167.149	154.769	213.85	1.10137	0.0434205	0.801554	0.166945	-0.299816	0.595842
Gnas	253.471	181.307	273.972	467.504	478.901	473.65	159.95	260.616	232.138	-1.03473	0.0434205	0.123734	0.929708	1.15847	0.0567558
Eif2s1	381.524	309.317	306.969	156.567	113.302	153.75	388.024	261.361	355.451	1.23363	0.0434205	0.000598426	1	-1.23304	0.0728476
Myof	0	0	0	17.6128	58.9882	109.831	13.7535	39.0006	3.60602	-13.8491	0.0434205	-11.6853	0.0851675	2.16374	0.614535
Eef2	828.192	431.267	564.358	1069.59	1346.58	962.637	480.319	611.621	553.943	-0.918737	0.0436839	0.10216	0.93939	1.0209	0.0581839
Cfl1	1721.56	1593.89	1781.28	1304.1	1000.48	697.75	1621.39	2060.26	1932.44	0.802816	0.0436839	-0.129185	0.899278	-0.932001	0.0494279
Gpbp1	480.503	791.264	428.678	197.525	197.253	130.649	402.012	220.898	348.4	1.62837	0.0438748	0.806935	0.377016	-0.821435	0.284718
Rpl12	155.444	141.988	194.755	332.751	358.349	350.963	129.693	181.553	185.839	-1.09789	0.0438748	-0.00975325	1	1.08814	0.0746563
Bach2	35.2632	107.627	52.224	251.226	218.431	233.04	107.511	124.142	117.711	-1.9474	0.0438748	-0.952831	0.396266	0.994574	0.269067
Bcl2a1b	325.718	294.718	252.201	88.5369	90.9468	136.13	58.8767	65.9855	94.1429	1.4639	0.0445743	1.99468	0.0175711	0.530774	0.457134
Hnrnph2	157.128	201.896	176.849	79.9114	76.4462	78.7677	149.65	166.699	158.214	1.18468	0.0445947	0.170523	0.914372	-1.01416	0.109514
Trim34a	96.8183	100.397	81.8967	281.359	167.329	250.138	287.828	347.076	339.481	-1.30523	0.0447377	-1.80056	0.0169718	-0.495332	0.430425
Fosl2	132.741	129.387	118.962	0.417365	0	0	0	0	0	10.8074	0.0448912	15.4384	0.0390549	4.63094	0.396451
Sik1	107.035	153.074	154.773	11.7419	14.2144	36.1535	29.9651	7.34128	4.44313	2.98671	0.0448912	3.80031	0.0303277	0.813599	0.578414
Med7	329.087	274.543	283.705	73.2057	68.0193	67.9347	228.893	96.7271	65.5201	2.09571	0.0448912	1.32072	0.251681	-0.774987	0.450121
Ndufa9	174.009	251.681	237.212	69.7277	73.6478	26.0384	166.739	170.111	203.772	2.05545	0.0448912	0.320903	0.899278	-1.73454	0.109514
Ivns1abp	844.121	683.705	606.985	362.634	369.416	285.508	338.511	223.88	392.606	1.04985	0.0450154	1.17206	0.041924	0.122212	0.849811
Odc1	356.624	267.657	336.845	22.7881	34.0891	59.9078	38.6854	17.3782	4.63631	3.23166	0.0453655	4.34349	0.0262025	1.11183	0.467829
Dnase1l3	88.9454	120.986	116.69	499.112	270.901	348.679	179.556	106.85	46.9105	-1.7555	0.0453655	0.115594	0.970739	1.87109	0.0680716
Psmb2	537.847	546.193	606.002	348.583	307.184	321.532	677.433	550.711	555.359	0.790705	0.0453655	-0.0761535	0.956372	-0.866859	0.0635619
Tap1	162.694	120.986	161.725	484.616	328.044	273.566	91.0072	215.851	107.987	-1.23957	0.0461346	0.197781	0.902579	1.43735	0.0552983
Tmpo	73.9686	84.0774	45.5095	122.816	176.647	273.958	95.3966	84.138	93.177	-1.47165	0.0461455	-0.48179	0.661618	0.989856	0.1814
Cxcr4	151.965	159.203	173.221	36.8116	47.5404	62.5182	36.5784	19.3856	26.0471	1.77308	0.0473758	2.62302	0.0154197	0.849946	0.320598
Hspa8	2144.94	3255.67	2403.08	933.533	1363.57	1658.3	3487.59	1570.72	3207.07	1.01966	0.0473758	-0.0174898	0.998837	-1.03714	0.0739891
Nr4a2	137.867	70.3743	74.097	0	0	0	0	0	0	14.289	0.0481016	14.2827	0.065001	-0.00630579	1
Ncor1	143.323	146.946	153.586	274.542	285.115	431.95	218.534	140.201	154.447	-1.11842	0.0481016	-0.171737	0.9096	0.946679	0.11576
Pik3c2b	245.268	343.815	223.41	472.679	453.557	530.817	418.926	304.749	265.976	-0.866536	0.0482854	-0.282987	0.678359	0.583549	0.184661
Fgd2	79.9007	23.5499	63.5505	170.313	255.732	167.912	128.756	150.554	125.953	-1.92318	0.0482854	-1.41596	0.177375	0.507226	0.608069
Dennd4b	61.555	32.9148	74.0631	205.649	261.361	217.378	67.3628	50.6147	36.2534	-2.04425	0.0486078	0.10266	0.981744	2.14691	0.0712968
Tmem131	52.8033	38.7679	46.6964	135.838	189.684	119.75	28.8531	24.1173	42.6605	-1.66587	0.0486602	0.559903	0.655794	2.22577	0.0353221
Ssr1	707.022	778.249	507.861	317.308	199.924	180.507	745.264	472.767	538.843	1.49936	0.0486602	0.188757	0.928199	-1.3106	0.111505
Leng8	42.0742	42.2108	36.2177	147.079	117.563	194.407	46.4107	89.0991	65.005	-1.91691	0.0486602	-0.720221	0.579577	1.19669	0.219189
Ranbp9	13.2191	21.1398	14.8194	64.5246	79.8805	166.933	56.8283	15.9157	44.2703	-2.53714	0.0486602	-1.10691	0.49467	1.43023	0.254235
Sod1	888.465	852.893	980.082	594.244	636.596	452.506	460.186	580.994	604.846	0.707697	0.0507801	0.736509	0.0601599	0.0288119	0.961695
Macf1	491.818	544.127	827.377	1082.67	1302.54	1450.25	474.291	473.283	429.471	-1.06548	0.0507801	0.421248	0.559726	1.48673	0.031737
Ptbp3	209.639	312.966	204.454	332.473	401.024	548.698	297.075	192.479	194.79	-0.816976	0.0507801	0.0892105	0.946887	0.906187	0.0635619
Ogt	391.74	312.759	313.378	658.601	638.154	665.447	258.097	273.836	440.868	-0.966705	0.0507801	0.0884633	0.958827	1.05517	0.0670602
Vars	46.981	59.3568	85.5592	160.379	197.857	215.942	65.373	98.0176	53.6074	-1.64751	0.0507801	-0.176482	0.945798	1.47102	0.108781
Myl12a	757.519	800.697	567.105	410.631	360.13	433.908	662.684	508.269	618.078	0.803598	0.050833	0.244543	0.72452	-0.559054	0.179983
Arpc5l	235.271	356.967	253.558	434.727	387.828	522.464	1333.39	929.848	830.673	-0.684365	0.050833	-1.86584	0.000886743	-1.18147	0.0196184
Sugt1	177.451	350.357	156.095	80.6348	51.8333	117.205	176.103	122.135	151.324	1.42525	0.0516405	0.516707	0.609822	-0.908542	0.217697
Mapre2	291.736	129.18	209.472	49.8333	81.9793	53.5124	40.9678	111.955	91.374	1.69288	0.0520522	1.3785	0.143618	-0.314379	0.750356
Pfkp	240.581	95.9212	228.09	60.4622	47.6676	21.405	114.769	96.211	80.6203	2.1355	0.0520522	0.793193	0.601326	-1.3423	0.225336
Rbbp7	376.434	419.629	281.535	191.932	86.8764	113.942	357.415	331.333	266.105	1.51221	0.0520522	0.202857	0.924242	-1.30935	0.11493
Arhgap30	169.615	162.233	252.913	375.378	642.097	950.694	291.457	258.752	281.978	-1.69589	0.0521375	-0.488199	0.733215	1.20769	0.168104
Stxbp3a	146.875	386.301	379.099	76.7951	67.9557	61.8656	182.248	108.571	209.085	2.1008	0.0528962	0.818878	0.577006	-1.28192	0.228634
Gns	131.313	156.242	189.329	314.442	399.498	347.244	77.8974	98.9353	98.3285	-1.15992	0.0528962	0.795763	0.222989	1.95568	0.0253311
Esyt1	86.6384	87.4515	95.6649	201.309	250.294	228.146	71.9864	102.95	135.902	-1.32621	0.0528962	-0.168647	0.930322	1.15756	0.117233
Csk	62.2508	57.7731	138.563	265.166	222.406	256.272	95.9233	149.923	163.849	-1.62817	0.0528962	-0.735511	0.489477	0.892659	0.270858
Ddx5	5094.53	4690.64	5457.71	2345.06	2005.03	3815.5	3147.62	2517.86	2686.13	0.951561	0.0529218	0.887915	0.0933939	-0.0636469	0.928847
Selk	512.141	443.868	350.782	217.753	138.265	185.858	341.087	226.691	254.031	1.26829	0.0529218	0.683824	0.373447	-0.584468	0.359884
Twf1	375.812	394.082	389.849	185.143	134.512	157.013	558.567	323.733	232.749	1.29512	0.0529218	0.129568	0.956372	-1.16556	0.113408
Nup88	254.423	150.871	239.383	110.88	108.341	89.7965	198.401	284.245	248.59	1.03316	0.0529218	-0.199134	0.878531	-1.2323	0.0572838
Tax1bp1	378.375	483.462	290.148	160.212	244.316	240.284	609.426	426.97	472.228	0.828752	0.0529218	-0.405723	0.451102	-1.23448	0.0307803
Fubp1	98.5027	43.8635	87.2208	255.733	180.208	274.545	188.335	235.839	192.439	-1.66936	0.0529218	-1.44613	0.118675	0.223228	0.824802
Ptma	386.467	353.662	411.383	269.172	193.882	195.777	334.707	385.847	318.714	0.819624	0.0530097	0.151525	0.891037	-0.668099	0.137381
Fam108a	0.366181	2.68552	7.52839	59.2658	66.1113	87.1209	39.7973	60.1928	27.1096	-4.9499	0.0530097	-3.99128	0.128713	0.958624	0.680776
Tcf4	639.828	679.918	664.059	348.833	406.271	415.766	271.851	259.354	223.509	0.761708	0.0530447	1.39669	0.00702787	0.634981	0.130023
Eif4e	242.485	209.333	171.627	57.2624	51.1337	122.883	242.822	134.409	201.551	1.51928	0.0530447	0.156955	0.953223	-1.36232	0.112557
Tmem229b	13.329	23.7565	22.28	145.605	77.6863	126.668	98.9666	33.552	93.2092	-2.5715	0.0530447	-1.94111	0.186713	0.630395	0.656022
Gm11974	118.679	100.81	160.572	29.1042	21.4965	26.4952	54.3117	22.3966	38.475	2.31413	0.0531257	1.7449	0.186713	-0.569237	0.651413
Ifi27l1	170.091	151.491	230.023	93.8236	79.3081	38.046	96.5671	117.231	111.272	1.44063	0.0531257	0.738943	0.411505	-0.701685	0.34083
Sdcbp	757.592	1046.04	688.611	450.392	203.136	258.556	869.045	754.317	920.92	1.47729	0.0531257	-0.0432603	0.993866	-1.52055	0.0811337
Txn1	340.622	303.395	413.587	215.833	190.193	163.8	135.896	155.056	134.55	0.889486	0.0540094	1.30373	0.0169718	0.414243	0.366092
Sumo1	295.362	374.389	384.626	175.516	192.324	194.994	286.307	252.959	223.348	0.895744	0.0540094	0.467361	0.412715	-0.428383	0.355595
Bzw1	522.98	448.688	437.427	257.319	247.242	243.743	610.011	395.024	509.029	0.906901	0.0544051	-0.0931898	0.956372	-1.00009	0.0707784
Eif4a1	455.346	431.198	307.782	209.74	117.976	131.171	393.057	375.753	254.707	1.42204	0.0544572	0.260563	0.889565	-1.16148	0.134329
Rab7	90.3735	106.594	111.434	46.0492	26.7752	30.8675	77.1366	93.8308	66.486	1.60471	0.0546813	0.39003	0.81867	-1.21468	0.166667
Hspa5	1281.45	1136.18	1151.37	663.582	686.394	458.249	1536.29	1056.69	1229.49	0.982862	0.0546813	-0.102973	0.954783	-1.08584	0.0712968
Cdc42se1	95.6465	111.897	100.48	253.841	265.654	368.714	112.896	196.322	226.761	-1.52793	0.0546813	-0.792964	0.41715	0.734969	0.354085
Ddx41	280.641	379.14	224.054	149.055	105.702	107.677	228.015	223.077	228.081	1.27499	0.0557072	0.3696	0.750874	-0.905388	0.180939
E330033B04Rik	47.9331	31.8819	22.3139	207.708	179.604	78.9635	126.825	171.602	110.241	-2.12204	0.0557322	-2.00854	0.0965757	0.113497	0.944665
Gla	225.97	76.0208	227.208	0	0	0	0	0	8.62869	17.9273	0.0564641	9.54875	0.194688	-8.37855	0.339545
Sbk1	7.03068	1.44605	12.0386	57.0398	131.841	85.5547	39.7973	69.3407	26.4978	-4.05979	0.0564702	-2.92798	0.186891	1.1318	0.577583
Adcy7	90.7397	34.5674	63.4488	222.734	243.998	426.468	212.213	166.068	115.715	-2.18798	0.0572652	-1.34975	0.296163	0.838239	0.448321
Ell2	131.056	158.79	169.898	39.1766	42.8022	53.2514	22.0641	22.1386	35.3197	1.77632	0.0578928	2.54821	0.02232	0.771883	0.405393
Ttc7	29.9536	2.68552	20.6861	91.9593	143.988	49.6622	8.31062	40.2623	40.3424	-2.86537	0.0582574	-0.931671	0.674472	1.9337	0.193498
U2af1l4	97.6605	153.212	147.075	39.2323	45.06	41.7658	48.5762	55.5758	54.2513	1.64444	0.0583769	1.31711	0.167463	-0.327333	0.741209
Pttg1	151.416	213.395	176.375	67.6687	82.0429	94.5604	158.136	110.033	150.326	1.155	0.0583769	0.378754	0.710697	-0.776244	0.215599
Bub3	325.279	327.909	362.787	184.113	183.134	109.048	356.245	304.147	317.459	1.11015	0.0583769	0.0464185	0.985415	-1.06373	0.105362
Arhgap17	43.9783	91.7896	48.2563	154.536	135.244	278.395	71.167	82.9049	85.7074	-1.63115	0.0583769	-0.499419	0.738927	1.13173	0.201519
Cops4	398.295	467.142	266.275	157.179	128.184	71.5892	235.273	198.473	291.412	1.66944	0.0584612	0.6548	0.580145	-1.01464	0.250578
Cst3	497.713	656.643	633.504	336.201	272.713	138.153	346.12	413.75	405.291	1.32522	0.0584612	0.635382	0.476681	-0.689838	0.316831
Hmha1	210.444	134.896	144.769	268.699	346.329	391.163	165.744	155.744	192.246	-1.04929	0.0584612	-0.0807605	0.967648	0.968526	0.113408
Sell	142.518	31.8819	129.271	472.874	288.199	424.38	921.543	1266.66	1206.83	-2.13649	0.0584612	-3.60213	0.0130436	-1.46564	0.184661
Lman2	315.978	440.7	339.015	228.66	147.582	130.583	301.406	335.003	283.556	1.13718	0.0585244	0.25875	0.850392	-0.87843	0.166319
Srgn	2675.87	1812.52	2318.51	1064.31	965.53	1397.65	1311.61	979.402	909.554	1.01493	0.0587674	1.11412	0.0609532	0.0991891	0.891919
Set	662.055	1017.6	855.253	464.388	469.616	664.337	1004.77	725.869	756.621	0.667253	0.0587674	0.0236044	0.991454	-0.643648	0.104145
Mlxip	103.19	104.46	79.2516	179.105	248.609	190.557	88.315	82.0159	114.749	-1.10101	0.0587674	0.0163432	0.999415	1.11735	0.0898586
Etnk1	114.944	312.828	109.026	292.906	348.142	655.984	230.532	206.474	114.008	-1.35596	0.0588492	-0.177438	0.932401	1.17852	0.129555
Acadvl	190.89	120.297	74.7074	34.0848	45.8232	20.7524	50.1564	86.2887	80.5881	1.95902	0.0589322	0.803025	0.566607	-1.156	0.260535
Gimap8	86.5652	57.4288	70.0276	154.174	211.086	314.288	70.8744	104.298	105.09	-1.67032	0.0597855	-0.397296	0.83198	1.27302	0.171383
Il10ra	38.7053	17.4214	15.9046	128.827	79.5625	167.846	66.7191	117.231	112.527	-2.47902	0.059865	-2.07793	0.143496	0.401096	0.787808
Bhlhe40	98.3196	133.587	106.211	29.5216	21.5283	11.6161	9.71523	19.701	9.33702	2.53545	0.0605488	3.24269	0.0390549	0.707243	0.609451
Haus7	87.0412	107.696	71.0789	17.7241	20.8287	8.35316	73.508	38.1689	97.2016	2.52128	0.0605488	0.417559	0.902579	-2.10372	0.141781
Add3	137.977	50.5428	116.622	286.006	289.567	368.583	302.752	285.45	275.7	-1.68139	0.0605488	-1.54518	0.118616	0.136206	0.912543
Pml	70.2335	110.795	95.6988	249.695	347.887	200.867	87.4956	77.6283	118.29	-1.49039	0.0605916	0.00179643	1	1.49219	0.0937759
Nedd4	18.0161	44.3455	32.9622	169.311	99.2783	134.564	48.9858	37.0792	60.2721	-2.11727	0.0605916	-0.704907	0.702543	1.41236	0.222803
Sidt2	83.0865	28.921	33.9795	152.032	194.741	161.32	60.4568	134.208	94.4005	-1.92675	0.0605916	-1.07428	0.385282	0.852472	0.398726
Anxa4	169.432	202.24	123.642	38.954	56.6986	92.9942	52.0292	42.155	52.1907	1.4404	0.0615935	1.72395	0.0494456	0.283553	0.755913
Psmd10	188.876	169.256	247.284	92.3767	63.7899	80.9865	221.519	131.742	144.563	1.36522	0.0615935	0.28984	0.870088	-1.07538	0.166808
Csf1r	0	0	0	52.421	91.0422	101.478	0	0	0	-13.9833	0.0615935	-0.00321841	1	13.9801	0.0969394
Arrdc3	93.2663	29.403	149.483	15.4147	23.1501	5.4165	35.642	48.7507	56.0865	2.59864	0.0616747	0.68284	0.794856	-1.9158	0.179983
Tpm4	848.515	904.055	738.834	461.216	399.339	620.483	702.423	543.857	688.042	0.761626	0.0616747	0.367162	0.496402	-0.394464	0.339836
Atp6v1b2	219.086	302.155	220.222	112.521	108.723	72.1113	252.479	183.561	196.271	1.31872	0.0616747	0.22888	0.902579	-1.08984	0.150042
Myo1c	55.2567	89.4484	61.9906	170.48	227.653	162.234	143.622	172.377	112.656	-1.46435	0.0616747	-1.05896	0.222632	0.405386	0.627456
Rnasek	205.244	318.406	274.786	156.373	120.33	132.802	260.146	226.863	198.492	0.945916	0.0616761	0.207433	0.864361	-0.738483	0.168104
Igj	192.318	300.365	123.133	0	0.0635991	0.783109	0	6.39495	6.37493	9.96971	0.0617519	5.17628	0.30752	-4.79344	0.353939
Clk4	358.052	509.56	397.106	182.861	159.443	100.042	319.491	183.991	194.693	1.48295	0.0617519	0.865219	0.352405	-0.617728	0.446052
Atp6v1f	436.378	451.442	454.213	285.422	275.003	268.084	399.027	407.9	365.528	0.695742	0.0617519	0.19592	0.786346	-0.499822	0.199318
Casp1	289.686	361.305	317.82	187.063	183.897	194.472	323.88	306.527	288.836	0.771578	0.0617519	0.0723165	0.96472	-0.699261	0.122435
Eif4b	129.958	100.053	127.169	218.031	248.704	326.687	167.734	150.296	184.744	-1.1405	0.0617519	-0.484645	0.562759	0.655854	0.284447
Lrrk2	51.1189	116.304	37.642	134.503	188.126	236.434	192.959	182.213	131.845	-1.55376	0.0617519	-1.45763	0.119897	0.0961287	0.939387
Gpr82	181.626	397.939	190.312	62.6047	35.7745	36.6756	0	0	0	2.45784	0.0618741	15.653	0.00174533	13.1951	0.0167339
Nfkbid	189.755	177.451	225.716	20.0057	71.6444	60.8215	41.7287	32.8924	40.5677	2.09473	0.0619769	2.41144	0.0554496	0.316715	0.8113
Tcp11l2	624.339	239.424	523.868	218.866	160.079	141.612	402.363	376.929	384.106	1.36417	0.0619769	0.163059	0.944311	-1.20111	0.129555
Zfp318	13.7318	19.1429	4.10331	104.508	51.3881	183.965	52.8485	92.3396	115.393	-3.27076	0.0620561	-3.0324	0.121128	0.238365	0.923129
Tagap	153.613	107.903	225.716	22.2316	24.8355	42.7447	59.0522	22.8555	64.1035	2.52575	0.0625382	1.8443	0.223259	-0.681449	0.624537
Prosc	151.526	141.782	124.354	45.7432	53.9321	48.4875	64.2025	95.2933	61.5277	1.49646	0.0625382	0.927653	0.330161	-0.568809	0.501056
Aldoa	891.431	851.171	1049.09	631.64	570.707	239.697	438.883	886.259	774.94	1.07479	0.0626192	0.494393	0.524094	-0.580397	0.314094
Rab18	154.675	426.309	177.867	86.3666	66.8109	202.499	176.045	123.54	94.0463	1.108	0.0635066	0.827132	0.221386	-0.280868	0.677785
Gltscr2	494.82	362.614	401.65	261.298	269.056	184.553	215.784	332.193	274.476	0.829867	0.0635066	0.625033	0.215185	-0.204834	0.689212
Itpr3	56.5384	49.3722	71.8928	146.996	174.293	176.2	41.7287	75.5349	42.0488	-1.52425	0.0635066	0.182342	0.944065	1.70659	0.0799166
Ciita	162.584	168.981	146.736	312.077	338.125	366.234	141.924	178.944	258.12	-1.08914	0.0635544	-0.252822	0.855668	0.836316	0.179983
Eml4	79.6444	76.7783	59.9219	129.995	246.097	291.969	103.707	117.862	72.9253	-1.59289	0.0635544	-0.469859	0.766512	1.12303	0.215599
Smap2	105.204	42.5551	83.1854	182.194	303.4	203.543	157.96	108.513	130.364	-1.58848	0.0637229	-0.844289	0.442197	0.74419	0.383966
Ppp1ca	811.274	715.243	670.502	486.508	501.861	324.729	1000.14	1029.04	1079.01	0.758178	0.0637994	-0.502492	0.291756	-1.26067	0.0261963
Chd8	31.1254	40.8336	53.8518	117.502	127.135	131.432	45.5328	47.7757	34.9011	-1.61744	0.064123	-0.0401599	0.996792	1.57728	0.109514
Pcnp	161.596	236.463	198.519	108.376	79.2127	85.6852	238.433	169.165	184.165	1.11124	0.06461	0.00311554	1	-1.10813	0.106508
Sec23b	108.06	74.5059	171.457	71.898	42.8658	28.8445	81.2919	138.71	129.978	1.31614	0.0649037	-0.0380828	0.995664	-1.35422	0.097966
Cast	117.031	158.859	129.305	61.9647	52.0241	31.1286	118.69	137.018	128.625	1.51758	0.0650831	0.0912232	0.978838	-1.42636	0.11714
2002-09-01	785.715	854.821	519.018	314.749	205.266	96.1919	625.696	543.226	552.43	1.86855	0.0651132	0.337903	0.895389	-1.53064	0.155295
Psmb1	566.189	473.133	553.812	355.428	371.196	285.443	485.352	516.585	520.684	0.65816	0.0651132	0.0601538	0.966059	-0.598007	0.12802
Ppp3cb	41.0855	22.999	40.7279	103.479	120.902	138.023	35.1738	40.5204	39.4731	-1.82309	0.0651132	-0.154659	0.966707	1.66843	0.122435
Il16	213.886	128.354	171.152	384.281	299.616	454.399	327.099	390.837	350.364	-1.16012	0.0651132	-1.06018	0.12997	0.099946	0.912029
Sh3bgrl3	1624.53	2032.45	1963.93	1367.56	1134.26	1026.39	1359.02	1575.85	1690.48	0.680449	0.065129	0.28314	0.590321	-0.397308	0.291561
Itga4	614.855	707.324	538.28	387.704	331.574	301.432	169.373	151.213	178.884	0.860292	0.0653667	1.89623	0.00488744	1.03594	0.0670304
Grasp	30.393	66.9314	31.2666	0.0278243	0	0	0	1.60591	0	13.6008	0.0658339	9.51605	0.210983	-4.08479	0.540842
Rgl2	13.329	14.1162	12.0047	75.1534	55.4584	100.695	33.7107	56.2067	28.0433	-2.508	0.0664621	-1.53042	0.341262	0.977586	0.480626
1700020I14Rik	167.784	183.924	122.353	55.0921	18.9207	62.3877	143.505	74.8753	63.4917	1.93449	0.0665724	0.869765	0.534436	-1.06472	0.30684
Clptm1l	49.6175	56.327	67.6199	137.285	178.618	339.869	42.9577	47.4029	69.2227	-1.85562	0.0665724	0.12645	0.97355	1.98207	0.0898586
Zbtb10	24.9735	36.1512	31.9787	0	0	0	24.9319	5.19052	2.09278	12.7088	0.0667497	2.20845	0.781007	-10.5004	0.133655
Hilpda	601.452	622.696	531.667	21.1186	14.9458	0	20.718	21.1349	22.0869	5.982	0.0676829	4.81469	0.158926	-1.1673	0.724414
Adam9	182.505	133.312	167.252	26.6	69.1641	26.0384	9.01293	33.638	35.5129	2.12436	0.0676829	2.81165	0.0423477	0.687286	0.584716
B4galt1	717.898	620.148	803.707	363.302	393.011	356.315	460.596	307.101	302.777	0.946597	0.0676829	1.01238	0.0854659	0.0657815	0.936201
Chsy1	343.734	450.754	381.879	201.921	226.349	222.729	309.424	202.115	212.015	0.841868	0.0676829	0.715896	0.171789	-0.125972	0.830896
Psmc6	268.74	272.959	238.162	134.364	122.238	132.345	217.832	142.61	144.885	1.0004	0.0676829	0.646147	0.32509	-0.354254	0.551098
Zmiz2	47.3106	75.5388	59.1081	138.593	220.912	170.457	40.2655	52.3353	42.3707	-1.54671	0.0676829	0.421561	0.802365	1.96827	0.0635619
Dctn3	188.437	159.134	201.368	88.8708	89.8656	76.4836	160.77	134.781	122.573	1.10333	0.0676829	0.387761	0.705186	-0.715569	0.258303
Adrbk1	112.198	70.9941	164.302	266.418	258.626	295.95	81.526	132.286	123.635	-1.32999	0.0676829	0.0101127	1	1.34011	0.106088
Rpl8	403.788	202.24	418.674	645.468	714.377	661.988	450.12	504.943	471.004	-1.03095	0.0676829	-0.52266	0.485484	0.508294	0.372805
Mlec	46.2853	11.8438	15.8368	118.059	125.004	118.445	37.4563	54.2853	36.6076	-2.46135	0.0676829	-0.977923	0.613622	1.48342	0.261938
Gnl3	305.432	151.491	257.831	74.4578	151.557	58.8637	152.225	117.403	164.975	1.38653	0.0686756	0.655722	0.531038	-0.730807	0.349635
Morf4l2	239.702	231.299	189.973	66.4444	71.8988	72.1113	181.956	48.9228	136.707	1.63219	0.0689652	0.968168	0.3849	-0.664027	0.485073
Pmaip1	125.124	201.965	192.517	56.3442	53.0417	16.2495	61.3932	65.9282	87.7358	2.17654	0.0690267	1.31714	0.345348	-0.859395	0.473985
Lyrm4	142.005	255.95	162.403	56.5946	42.9294	21.2092	121.792	62.0855	73.9878	2.15314	0.0690267	1.11674	0.446618	-1.03639	0.383619
Htatsf1	66.352	94.4063	106.517	8.8203	35.7109	12.2687	71.2841	73.3842	129.463	2.51622	0.0690267	0.12277	0.983969	-2.39345	0.114762
Arhgdib	3915.87	4480.82	3539.19	2939.08	2627.82	2557.96	5259.63	4792.54	5650.83	0.549059	0.0692103	-0.397144	0.258279	-0.946203	0.0261963
Slu7	153.21	136.135	159.012	76.7951	67.1925	59.8426	163.111	136.875	204.352	1.13723	0.0705162	-0.165915	0.928584	-1.30315	0.0811337
Socs5	0	0	0	19.8109	32.372	60.8867	1.46314	33.4659	53.0922	-13.1577	0.0705162	-12.4781	0.125049	0.679516	0.920142
Tln1	157.092	35.256	116.622	279.551	392.279	225.535	58.9937	118.149	72.1526	-1.70963	0.0709427	0.143295	0.966707	1.85293	0.0898586
Sf1	89.2749	106.939	77.556	150.78	199.447	216.464	92.8214	75.2195	84.4517	-1.04617	0.0709427	0.108951	0.959369	1.15512	0.0891206
Mybbp1a	27.1706	31.6753	35.0647	76.8786	92.6003	129.474	68.4163	66.2436	56.0543	-1.65385	0.0709427	-1.01819	0.353759	0.63566	0.512551
Asap1	50.4964	16.5263	28.8588	92.015	165.135	103.37	42.1969	55.203	40.6965	-1.98281	0.0710929	-0.668874	0.726815	1.31394	0.248295
Ccr1	457.653	324.466	401.955	19.6996	72.5984	75.1132	56.8868	66.0715	16.8066	2.87318	0.0719104	3.11353	0.0893891	0.240354	0.920498
Ptplad1	172.618	80.2212	161.487	38.6201	91.8372	10.572	18.0259	90.2462	120.029	2.00577	0.0719104	1.23111	0.351764	-0.774657	0.495197
Cetn3	221.979	381.275	289.911	195.827	121.983	147.942	258.8	296.376	186.064	0.937091	0.0719104	0.271877	0.790912	-0.665214	0.224458
Hnrnpab	44.3445	49.8542	89.3573	161.771	155.627	165.823	84.5108	70.3157	54.0259	-1.44998	0.0719104	-0.218032	0.927287	1.23195	0.157482
Upf3b	42.477	30.9179	27.3667	122.51	142.176	86.6641	97.0353	80.6968	53.6718	-1.80429	0.0719104	-1.22282	0.306341	0.581471	0.597196
Baz1b	21.7512	31.2622	63.8218	126.851	104.716	207.72	41.5531	45.1087	41.437	-1.98054	0.0722671	-0.241981	0.9449	1.73856	0.144411
Coro1a	1002.75	585.236	1106.54	1462.86	1601.49	842.756	916.802	1571.01	1425.31	-0.536251	0.0722671	-0.554082	0.102118	-0.0178304	0.974141
Cul2	104.362	141.644	177.358	43.1833	61.7866	42.3531	70.5232	75.793	73.6015	1.51703	0.0724203	0.940314	0.353759	-0.576715	0.51954
Med28	474.021	628.962	426.168	328.355	232.868	246.679	490.736	404.057	393.668	0.909662	0.0724203	0.243714	0.820711	-0.665948	0.215599
P2ry10	714.419	321.367	478.935	119.784	114.256	242.699	275.714	165.982	163.559	1.76206	0.0726333	1.39747	0.204554	-0.364595	0.744485
Myl6	314.183	389.951	396.36	258.794	195.885	179.462	291.106	345.27	328.695	0.807241	0.0726333	0.188411	0.864361	-0.618831	0.195196
Gm1821	73.3461	106.457	85.7966	28.186	23.3409	25.7773	72.396	44.8793	55.5714	1.75978	0.0745674	0.621121	0.711429	-1.13866	0.261938
Far1	263.833	318.268	245.792	133.668	139.537	187.75	416.175	256.715	220.547	0.856465	0.0745674	-0.0677621	0.970739	-0.924227	0.0975251
Spcs2	419.497	614.088	530.853	345.021	274.939	273.109	801.448	602.473	567.723	0.789726	0.0745674	-0.337795	0.599864	-1.12752	0.047511
Pdia3	761.84	894.759	736.528	380.024	500.08	339.347	1514.05	834.411	1041.08	0.963511	0.0747163	-0.479077	0.516577	-1.44259	0.0421668
Cd55	218.866	146.808	160.131	359.434	287.023	602.602	1497.02	1081.35	1439.93	-1.20913	0.0747163	-2.90954	0.00446199	-1.70041	0.0494279
Scd2	49.8372	24.1008	22.2122	85.2815	145.706	94.952	25.9268	13.5068	45.848	-1.82881	0.0758516	0.226887	0.946533	2.05569	0.0898586
Rbbp6	57.0144	133.312	67.7216	267.67	202.436	234.541	73.7421	99.9389	90.9876	-1.49557	0.0758516	-0.106474	0.974714	1.3891	0.13116
Ccnd2	586.256	318.131	291.844	124.542	149.172	143.831	86.7348	90.5616	52.1585	1.49727	0.0760464	2.33708	0.0262025	0.839812	0.330104
Arl6ip1	652.205	572.015	537.602	327.464	430.216	297.973	612.001	600.609	544.123	0.74579	0.0761765	-0.00682492	1	-0.752615	0.11576
Tomm70a	23.2159	25.96	26.3494	104.425	115.114	86.403	102.537	44.5639	37.1227	-2.04466	0.0761765	-1.20138	0.408046	0.843277	0.491289
Nab1	43.2094	38.1481	45.1364	95.2148	173.689	156.361	35.0568	68.9966	47.1358	-1.7612	0.0762759	-0.243459	0.933312	1.51774	0.166808
Gm6377	184.152	333.211	122.286	81.4139	30.464	70.023	107.921	63.7774	64.2966	1.78775	0.0766888	1.4104	0.206505	-0.377345	0.747271
Fam63b	55.4764	77.1914	71.1806	217.725	200.242	121.643	52.8485	55.6045	54.1547	-1.38405	0.077256	0.328922	0.862663	1.71297	0.0712968
Tagln2	215.681	217.596	367.06	199.417	89.5476	127.255	94.6357	122.938	84.1298	0.969614	0.0773815	1.37729	0.034674	0.407678	0.487428
Stat4	217.475	204.788	144.057	79.9671	68.2737	99.7159	229.01	109.861	184.97	1.1724	0.0773815	0.148257	0.946489	-1.02415	0.159801
Kcnq1ot1	74.3348	23.2745	85.6609	288.482	367.73	409.631	172.065	83.9659	59.0486	-2.50933	0.0773815	-0.719396	0.806013	1.78994	0.222803
Eif5	1129.6	1021.53	732.492	460.242	534.742	365.973	1231.14	697.766	765.668	1.0526	0.0778417	0.0979722	0.966707	-0.954629	0.150051
Limd1	42.1841	87.7269	91.9685	145.605	221.993	223.969	180.083	161.881	153.9	-1.45369	0.0780763	-1.18961	0.200234	0.264081	0.790701
Capza1	210.81	221.314	194.89	123.456	93.8405	57.1017	140.286	184.421	223.766	1.25806	0.078334	0.236041	0.902646	-1.02202	0.179983
Mysm1	443.592	295.2	362.414	177.213	230.483	58.8637	290.111	328.064	373.384	1.37008	0.078334	0.127128	0.966707	-1.24295	0.149924
Cdc42	1394.53	1349.99	1420.66	1062.97	938.532	952.326	1538.87	1478.38	1607.16	0.496384	0.0783466	-0.151772	0.786346	-0.648156	0.0635619
Ebf1	242.082	250.648	200.384	102.06	98.1653	149.182	187.925	174.843	226.793	0.995477	0.0787598	0.226636	0.87309	-0.76884	0.206424
Gimap6	2205.76	2278.7	2652.13	1800.18	1399.79	1157.96	2947.58	2382.13	2732.88	0.71959	0.0787796	-0.189077	0.841361	-0.908667	0.0707784
Ifrd1	317.699	216.976	312.123	33.6952	2.38497	39.547	80.5311	23.1422	36.4466	3.8866	0.0790137	2.8119	0.242891	-1.0747	0.639996
Chuk	63.093	84.4905	102.006	155.26	234.395	277.155	88.5491	56.4648	77.8192	-1.37894	0.0790137	0.195331	0.932878	1.57428	0.0870719
Dnajb9	82.464	147.084	137.003	35.0586	42.8658	20.4261	41.4361	41.4955	51.8044	1.93614	0.0796141	1.46315	0.244362	-0.472988	0.703894
Txndc9	162.548	245.759	123.405	76.1551	78.1951	90.6449	149.299	113.073	132.232	1.06984	0.0804147	0.390607	0.715031	-0.679229	0.281537
Uba1	77.1177	36.1512	99.8021	232.027	163.164	213.267	108.331	102.692	150.326	-1.59392	0.0804147	-0.833205	0.497773	0.760718	0.414776
Gpx1	485.739	499.644	518.51	865.197	696.411	685.742	837.207	947.284	935.795	-0.572626	0.0804147	-0.853386	0.0294595	-0.28076	0.414632
Tnfrsf1b	177.598	122.294	96.1735	26.8226	27.92	10.3109	9.53966	3.67064	17.193	2.58009	0.0805544	3.81014	0.0369688	1.23005	0.424442
Isy1	306.054	279.707	234.262	64.608	60.3874	107.351	30.2577	85.0556	57.9539	1.82045	0.0805544	2.26542	0.0626743	0.444978	0.721637
Tbk1	156.579	174.765	170.44	59.9614	82.7107	89.0786	185.76	94.7771	130.493	1.1459	0.0805544	0.344203	0.79352	-0.801699	0.248114
Pou2af1	167.528	114.376	111.705	210.129	292.62	227.102	177.332	165.093	179.206	-0.898579	0.0805544	-0.433759	0.554615	0.46482	0.38412
Ptprcap	416.531	296.164	420.403	570.037	602.697	584.591	749.302	859.016	861.549	-0.649579	0.0805544	-1.13396	0.0154197	-0.484384	0.222803
Itga6	0	0	0	20.59	3.11636	83.8579	14.1046	4.70301	0.0643932	-12.563	0.0805544	-9.41776	0.208293	3.14526	0.487579
Abhd10	101.029	123.947	65.5852	25.7653	31.577	35.6315	68.826	55.6045	47.2646	1.6175	0.0807527	0.726477	0.586024	-0.891025	0.351738
Med21	164.086	221.039	144.972	66.0827	93.2999	111.332	180.727	129.39	123.828	0.974157	0.0807527	0.282788	0.810965	-0.691368	0.246563
Ostf1	448.499	482.291	591.386	424.376	210.863	280.484	427.295	520.514	434.332	0.772664	0.0807527	0.131416	0.918986	-0.641247	0.179983
Uchl3	260.867	283.288	248.878	110.435	129.17	202.76	299.709	227.178	266.427	0.885072	0.0807527	0.0108436	0.999931	-0.874229	0.125609
Srrt	35.9956	36.8398	62.2618	148.137	113.016	183.378	117.168	58.6442	100.582	-1.6964	0.0807527	-1.03095	0.408082	0.665446	0.519883
Snx3	620.787	589.919	490.193	315.194	332.019	380.591	619.141	349.284	507.869	0.723528	0.0808903	0.231337	0.775089	-0.492191	0.260535
Man2b1	106.339	75.3322	132.832	241.682	284.384	126.668	72.396	115.912	123.313	-1.01051	0.0808903	0.0202788	0.999134	1.03078	0.117467
Parp9	8.82496	1.51491	13.2256	55.6208	75.3968	62.9098	17.5576	46.2271	73.7303	-3.49373	0.0808903	-2.65183	0.224108	0.841909	0.691932
Pmpca	93.4128	67.0691	94.3084	17.4458	45.6324	23.9501	95.6892	87.6939	123.184	1.64188	0.0815666	-0.246787	0.92857	-1.88867	0.0891206
Cryzl1	78.912	155.14	94.1727	42.6547	26.2028	42.8752	124.25	74.7606	111.69	1.51577	0.0823827	0.0297081	0.999415	-1.48606	0.130023
Slc25a19	386.907	344.504	491.787	97.6355	198.811	101.021	202.615	88.7263	113.042	1.67926	0.0829399	1.64544	0.144135	-0.033816	0.987186
Arap1	43.722	14.2539	62.7705	135.643	129.965	67.3474	42.1969	92.1102	57.9861	-1.61563	0.0829399	-0.821703	0.524094	0.793923	0.409021
Zmym4	0.988689	0.137719	0.949527	14.9417	52.2785	52.5336	27.624	21.6797	22.6664	-5.82069	0.0829399	-5.14754	0.165084	0.673145	0.852973
Pdcd4	784.323	950.122	841.688	426.797	502.433	446.242	573.96	481.886	303.131	0.888101	0.0837003	0.944999	0.110871	0.0568982	0.945455
Cd36	67.597	59.6323	46.7303	150.14	124.177	142.2	374.154	247.711	177.403	-1.25483	0.0847969	-2.15402	0.0184477	-0.899185	0.244846
2810407C02Rik	67.2675	67.4822	49.0363	110.156	139.441	254.771	65.1389	69.7709	63.2342	-1.40205	0.0853061	-0.139309	0.965246	1.26274	0.161035
Park7	317.369	382.376	408.738	274.793	146.151	201.194	391.067	338.588	337.002	0.858916	0.0862481	0.039819	0.987151	-0.819097	0.143631
Angptl1	0	0	0	28.8816	24.0087	27.4088	2.57512	7.85747	2.8655	-12.5686	0.0862481	-9.79828	0.197201	2.77027	0.570517
Foxn2	118.826	205.683	144.701	75.2647	36.7603	98.2149	103.59	56.1493	46.4597	1.22557	0.0863128	1.23735	0.12997	0.0117834	0.995705
Arrdc1	39.8039	36.0135	123.744	197.72	195.726	202.173	232.054	200.423	197.269	-1.74384	0.086584	-1.82993	0.120184	-0.0860933	0.956128
Vcam1	0	0	0	20.8404	48.2717	149.378	10.5931	0	0	-15.9808	0.0866073	-7.31559	0.528747	8.66522	0.248114
Cdh17	463.109	245.553	280.416	61.1578	87.8304	66.0422	33.8277	81.1843	17.7403	2.18241	0.0866075	2.97184	0.0578615	0.789435	0.58162
Sp140	507.197	290.518	364.042	147.608	222.12	222.925	114.593	97.3867	121.832	0.967871	0.0869275	1.78484	0.0148108	0.816973	0.179983
Xpo6	17.833	24.6517	43.8478	126.934	100.296	197.931	18.1429	56.4074	57.1168	-2.39844	0.0869275	-0.650321	0.832381	1.74812	0.246563
Insig2	127.651	238.047	161.759	78.1028	80.6437	108.265	183.594	131.082	111.915	0.94854	0.087759	0.29217	0.794289	-0.65637	0.26072
Tmed10	185.91	216.907	195.942	113.801	81.6613	88.8176	188.569	130.451	181.621	1.07101	0.0882757	0.257344	0.870088	-0.813662	0.225336
Lrrc8c	170.823	103.496	175.832	51.6419	16.9174	47.1171	21.5959	25.7805	24.405	2.01285	0.0884646	2.64398	0.0554496	0.631132	0.621439
Rnf44	42.953	37.8727	37.4724	123.317	101.409	162.952	19.7231	37.7675	26.7232	-1.70684	0.0884646	0.511916	0.799386	2.21875	0.0732516
Ywhah	293.494	427.755	203.775	146.968	158.871	173.654	456.557	229.874	364.401	0.875173	0.0887846	-0.191913	0.890599	-1.06709	0.083531
Tm2d2	128.383	71.8892	124.286	58.0693	27.284	15.1401	78.5412	98.0176	56.9558	1.83474	0.0896078	0.441906	0.865987	-1.39283	0.225336
Hspa14	259.513	247.618	235.11	132.221	154.578	56.6449	154.683	271.857	257.187	1.23733	0.0896078	0.194096	0.92857	-1.04323	0.179983
Ankrd17	60.4931	34.2231	157.316	253.479	222.279	234.541	60.0472	101.287	111.787	-1.74477	0.0896078	-0.29307	0.922228	1.4517	0.179983
Ireb2	27.4636	65.4853	22.8226	57.4572	80.3575	165.236	127.351	29.4512	43.9806	-1.40635	0.0896078	-0.675387	0.568218	0.730965	0.396451
Shisa5	1005.06	338.926	895.37	1415.64	1403.41	1150.71	1229.27	2167.89	1967.83	-0.955935	0.0896078	-1.3352	0.0434973	-0.379264	0.53087
Hspa4	388.115	375.215	240.366	166.139	93.0773	111.854	319.198	164.921	244.083	1.39979	0.0904044	0.476588	0.748489	-0.923205	0.281244
Ero1lb	143.47	157.206	96.9874	221.315	221.802	303.455	232.112	185.798	159.502	-0.911654	0.090754	-0.545811	0.44293	0.365843	0.534381
D14Abb1e	70.1237	26.0289	56.7342	112.382	139.028	86.5335	74.0348	114.077	143.597	-1.22957	0.090754	-1.16958	0.162937	0.0599924	0.962329
Ctss	2259.67	2072.26	2380.53	1654.02	1626.42	1694.52	2435.36	2403.38	2625.28	0.430517	0.0917662	-0.153839	0.744049	-0.584356	0.0641793
Rilpl2	157.787	189.914	176.375	79.3271	72.1532	98.1497	63.9684	41.266	46.6207	1.08078	0.0918444	1.80637	0.0221755	0.725599	0.277579
Fam45a	100.773	210.366	107.805	28.659	38.7955	19.5125	118.163	31.6306	114.523	2.19254	0.0918444	0.772902	0.73513	-1.41964	0.291531
Pbxip1	83.2696	71.7515	75.1144	178.771	170.382	148.269	68.2993	52.7941	60.916	-1.11386	0.0919196	0.33709	0.808262	1.45095	0.0728476
H1f0	27.5734	84.9725	51.3762	2.53201	0	0	0	4.27286	0	11.2296	0.0921306	10.6875	0.162937	-0.542135	0.944468
Scgb1a1	83.3428	15.8377	32.25	0	0	0	0	0	0.643932	13.866	0.0924352	9.32441	0.22777	-4.54159	0.494208
Psmb6	440.223	584.066	474.933	332	256.018	323.946	563.893	454.328	561.509	0.71171	0.0924352	-0.0852113	0.956922	-0.796922	0.107351
Cpsf2	41.232	35.3249	32.4196	121.008	112.825	122.818	41.7872	123.397	124.665	-1.72389	0.0924352	-1.32775	0.284259	0.396135	0.749705
Coq10b	225.091	278.605	237.958	14.5243	23.3091	0.261036	59.579	54.6581	60.0789	4.63927	0.0927321	2.12362	0.524094	-2.51564	0.34905
Pdcd1lg2	233.257	157.413	233.821	72.7606	84.2053	77.7888	32.8328	55.5758	101.097	1.37256	0.0927321	1.81195	0.0595083	0.439383	0.633618
Cstb	170.421	250.304	181.292	109.544	80.4529	67.4779	134.199	97.9316	94.819	1.20556	0.0927321	0.878742	0.30752	-0.326814	0.694537
Usp15	191.037	260.839	215.441	142.544	74.3156	74.3301	136.364	134.409	151.904	1.23623	0.0927321	0.649529	0.521918	-0.586697	0.450121
Nfkb1	146.253	95.7146	81.4898	242.155	218.272	229.32	126.591	120.844	107.923	-1.11548	0.0927321	-0.159487	0.940095	0.955994	0.179983
Ets1	1718.89	1282.16	1237.47	957.518	787.262	928.506	1702.62	1642.41	1621.84	0.658398	0.0927321	-0.233289	0.746654	-0.891687	0.0667303
Xiap	9.66718	43.6569	25.5694	128.743	181.766	89.9923	64.378	78.8614	67.1299	-2.44876	0.0927321	-1.48347	0.406426	0.965295	0.512607
Plk2	114.834	143.228	35.0647	0	0	0	26.6876	5.85008	0	14.3589	0.093146	4.0053	0.62306	-10.3536	0.21959
Klhl24	216.413	254.367	198.146	86.8397	112.634	173.328	287.419	185.425	280.69	0.892922	0.093146	-0.150775	0.924909	-1.0437	0.0969394
Cpsf6	66.6449	69.6169	97.7674	141.459	205.489	173.132	104.468	146.482	142.599	-1.16375	0.093146	-0.743811	0.398531	0.419944	0.586792
Psma2	501.924	507.976	534.38	371.677	274.208	284.66	633.831	479.678	514.566	0.735924	0.0936026	-0.0761091	0.965246	-0.812033	0.113408
Hmgn2	215.278	233.02	178.918	113.996	112.952	105.459	336.99	263.082	220.16	0.904488	0.0936026	-0.379029	0.666566	-1.28352	0.0635619
Wdr26	102.97	91.6519	132.866	271.816	236.016	155.251	67.6555	71.6349	80.234	-1.00052	0.0938946	0.556656	0.505722	1.55718	0.0470482
Cnn3	113.077	58.9437	50.1215	142.878	132.922	235.912	818.889	672.645	920.276	-1.25588	0.0938946	-3.47974	0.00355091	-2.22386	0.031737
Rassf4	70.8926	106.663	113.062	189.122	165.199	226.514	53.6679	49.5537	35.4807	-1.01697	0.0939939	1.0629	0.12997	2.07987	0.0253311
Txndc17	102.75	100.19	134.901	54.8139	37.9369	39.0249	89.8366	66.7885	75.5333	1.36248	0.0939939	0.520724	0.721491	-0.841755	0.324762
Ppia	658.686	662.841	689.967	549.808	409.769	378.176	741.694	787.84	712.318	0.603439	0.0939997	-0.154669	0.864361	-0.758108	0.0811337
Ndufa12	105.057	160.305	137.003	47.0231	65.3163	68.4568	116.7	91.0204	107.344	1.15929	0.0949775	0.352485	0.811006	-0.806805	0.26774
Nipa2	95.3169	94.6128	69.9598	21.6195	10.5893	6.00384	81.3504	31.2005	36.6719	2.77699	0.0952067	0.836572	0.788413	-1.94042	0.267937
Iqsec1	135.341	170.496	101.464	191.876	266.48	307.305	236.97	147.256	125.953	-0.91846	0.0952067	-0.315682	0.766795	0.602778	0.300812
Klf2	30.5029	6.33507	73.6901	166.695	246.288	219.858	62.7393	70.7746	62.0429	-2.86872	0.0952067	-1.12102	0.682136	1.7477	0.291333
Pex7	112.784	109.831	105.024	29.4938	62.3908	17.8157	59.4619	55.9199	76.9821	1.7323	0.0958305	0.80254	0.584983	-0.929765	0.383153
Dpy19l3	0	0	0	31.0797	32.8172	11.2246	11.1198	19.6723	1.9318	-12.4827	0.0961851	-11.0767	0.185602	1.40593	0.809208
Cd79a	2773.6	2157.02	3044.76	2543.56	2026.33	1600.02	2912.35	4380.6	3787.03	0.38101	0.0967127	-0.468497	0.0748916	-0.849507	0.0178758
Mea1	127.541	111.001	122.964	48.6369	49.9253	18.8599	135.662	116.342	89.0558	1.66974	0.0974857	0.0579513	0.994015	-1.61179	0.156471
Zfp691	86.8215	88.8975	89.3573	20.5622	30.7502	25.5163	32.7743	24.3467	29.9751	1.80647	0.0976568	1.62061	0.197639	-0.185862	0.907536
Trp53i11	43.3925	5.16446	37.642	121.453	154.005	98.8023	5.38435	53.3964	61.7531	-2.76008	0.0985275	-0.4205	0.928105	2.33957	0.194737
Dtx3l	48.519	15.4934	34.5899	90.4012	100.073	153.489	96.9768	108.37	116.552	-1.87997	0.0985275	-1.75326	0.176825	0.126703	0.942928
I830077J02Rik	0	0	0	16.4163	21.5919	14.1612	20.8936	16.4605	5.02267	-11.8787	0.0985275	-11.4202	0.165661	0.458515	0.945455
Irf4	294.007	333.073	441.869	71.9537	80.9617	203.217	70.9329	107.71	90.2471	1.64841	0.0989792	1.96455	0.084855	0.316141	0.801193
Psmc4	299.06	330.938	307.952	210.157	113.588	83.4664	326.689	263.254	308.733	1.26048	0.0992546	0.0517984	0.991454	-1.20868	0.157482
Malt1	151.562	264.42	200.486	307.236	407.098	393.708	272.553	180.664	175.15	-0.877936	0.0992546	-0.0254451	0.996792	0.852491	0.1511
Add1	68.5125	60.8717	67.179	183.028	203.104	160.603	76.0246	131.225	303.872	-1.45975	0.0992546	-1.19636	0.265272	0.26339	0.817662
Ptprj	18.2358	36.0823	13.4968	58.9875	69.0051	95.6046	58.8181	40.6351	53.4142	-1.80117	0.0992546	-1.27406	0.343224	0.52711	0.669648
Cd86	1542.54	879.886	1277.05	319.84	269.66	420.464	44.1282	175.474	169.741	1.76099	0.100206	3.32992	0.0174465	1.56893	0.184661
Nisch	87.2976	32.7082	61.041	150.001	162.909	194.342	68.943	68.1936	60.5618	-1.53744	0.100206	-0.176866	0.958827	1.36057	0.177618
Psmd4	258.304	380.104	271.395	181.248	169.269	147.681	271.675	271.255	283.266	0.85751	0.100207	0.130175	0.934476	-0.727335	0.195196
Atp6v0b	326.45	296.096	201.537	154.397	151.907	108.33	224.153	283.729	251.552	0.99825	0.100417	0.116471	0.958827	-0.88178	0.179983
Nmt1	163.573	77.6046	121.031	55.0643	56.5714	16.9021	78.0145	138.481	77.4651	1.59695	0.100473	0.253932	0.930051	-1.34302	0.206717
Txnl4a	367.17	370.601	329.689	236.201	219.703	129.344	345.769	453.611	353.39	0.909138	0.10061	-0.090231	0.966707	-0.999369	0.11714
Chmp2a	237.761	370.464	346.849	187.731	141.572	102.783	357.474	247.568	290.446	1.1331	0.1012	0.0726512	0.982982	-1.06045	0.166808
Ctsc	785.788	894.346	717.402	563.748	524.089	422.683	913.407	855.919	1049.55	0.668206	0.10123	-0.229192	0.774443	-0.897399	0.0728476
Sema4b	136.659	232.538	186.141	303.285	312.653	399.451	163.988	184.937	97.9743	-0.904752	0.101245	0.31873	0.762618	1.22348	0.0728476
Pcmt1	210.188	476.576	271.565	145.605	107.801	106.046	264.652	130.164	211.403	1.32115	0.102902	0.625599	0.599366	-0.69555	0.415536
Cct7	653.011	558.037	632.555	289.762	281.458	407.673	824.449	404.373	732.634	0.944665	0.102902	-0.0309555	0.996673	-0.975621	0.136502
Psmc2	210.078	158.377	206.217	83.5007	153.497	59.3858	173.353	205.871	235.164	1.0407	0.102902	-0.0932922	0.969761	-1.13399	0.121369
Zfp263	281.337	357.794	142.531	105.955	100.328	86.0115	479.675	205.556	303.936	1.28368	0.102902	-0.345523	0.85352	-1.6292	0.08681
Zfp592	30.3564	12.3947	92.3415	136.923	149.649	78.7677	29.1457	88.0667	51.6434	-1.83704	0.102902	-0.569706	0.797558	1.26734	0.267937
Tsc22d4	6.8842	2.34122	19.7705	68.42	73.8068	56.3838	44.5379	41.3807	50.1623	-3.0783	0.102902	-2.57736	0.244362	0.500947	0.818993
Ephx1	0.512653	0	8.95268	81.3304	63.6627	38.7639	185.877	155.658	187.288	-5.38615	0.102902	-7.1891	0.0831102	-1.80295	0.535866
Cacna1i	0.256327	0	0.20347	11.7975	27.9836	28.3877	20.9521	32.4049	16.8388	-7.34189	0.102902	-7.34363	0.159406	-0.00174536	1
Gnl3l	223.92	189.019	233.278	113.134	52.0241	119.946	157.024	109.689	102.16	1.26498	0.102936	0.852323	0.382045	-0.412657	0.634684
Ubr4	116.629	64.177	122.184	231.248	215.696	367.539	45.5914	62.9744	80.6525	-1.48073	0.102936	0.676674	0.609403	2.1574	0.0635619
Eif4a2	1003.26	1113.59	1203.19	647.416	712.978	802.23	916.86	631.809	612.09	0.625073	0.102936	0.64204	0.150416	0.0169672	0.983556
Pacs2	0.0732362	0	0	12.9383	25.9166	4.95969	17.6747	7.22658	15.2934	-9.28509	0.102936	-9.41709	0.162512	-0.131994	0.987186
Irf2bp2	242.448	206.441	274.956	65.3315	81.4387	139.002	31.7208	12.9906	25.4353	1.45503	0.102975	3.48712	0.00806579	2.03209	0.0700635
Csnk1g3	46.1388	100.604	59.888	139.261	138.519	207.72	109.033	101.889	38.5394	-1.2998	0.102975	-0.240673	0.918572	1.05913	0.223433
Sp100	420.376	404.48	369.163	288.148	269.756	225.992	616.508	703.014	770.884	0.613533	0.102975	-0.800678	0.0669617	-1.41421	0.0178758
Sepp1	0	0	3.62855	96.1886	55.4584	66.0422	49.9808	53.5111	55.4426	-7.61397	0.102975	-7.3564	0.185166	0.257578	0.965969
Ndfip1	377.643	360.204	251.014	200.252	167.202	162.234	249.67	199.792	220.321	0.880847	0.102976	0.555685	0.436373	-0.325162	0.595154
Uchl5	119.082	168.499	165.862	48.2195	77.9725	53.5777	85.2717	141.578	105.347	1.3382	0.102976	0.467987	0.762618	-0.870215	0.31101
Rpf2	115.97	229.026	84.6775	39.4549	64.7439	82.1612	155.502	82.1306	77.2719	1.1337	0.103278	0.389832	0.778865	-0.743871	0.311276
Tlr3	0	0	0.0678234	6.92825	42.8976	64.6065	0	29.7953	0	-16.0212	0.103278	-6.84629	0.633555	9.17487	0.369279
Tmem183a	71.6982	214.428	73.5883	23.762	30.6548	79.8771	79.4191	26.8989	57.3744	1.44169	0.104061	1.056	0.341208	-0.385694	0.718292
Il1r2	250.761	69.1349	16.9219	0	0	0	0	6.36627	0	17.8058	0.104458	9.83385	0.451102	-7.97196	0.450121
Ubxn4	251.713	349.944	198.689	106.066	160.492	150.226	261.082	132.229	142.792	0.909918	0.104468	0.597713	0.412715	-0.312205	0.624096
Trap1	129.775	118.163	148.296	54.0626	80.4847	22.5144	68.1237	104.269	98.1353	1.47992	0.104583	0.590296	0.702537	-0.889626	0.349635
Sftpc	21.4582	38.9056	101.43	0.306067	0	0	0	0	0.0965899	9.68029	0.104623	10.0887	0.166945	0.408393	0.971686
Spp1	100.883	4.47586	18.1767	0	0	0	0	0	1.70642	13.6558	0.105903	8.01135	0.294289	-5.64445	0.440602
Adrb2	195.651	410.471	233.007	114.831	95.4305	62.5835	384.103	185.941	345.824	1.54145	0.106682	-0.135775	0.970739	-1.67722	0.125609
Pdk3	67.597	65.7607	96.8518	20.2561	25.3443	24.6027	45.5328	67.8782	84.7093	1.69697	0.106955	0.23847	0.946489	-1.4585	0.201519
Sfi1	46.7613	27.1995	71.9945	113.44	177.537	123.992	53.1412	58.4435	48.7779	-1.57517	0.107846	-0.207082	0.953672	1.36809	0.191605
Hps3	74.7742	23.3433	75.5213	161.937	177.855	131.497	120.211	120.586	103.77	-1.53295	0.107846	-1.12312	0.348379	0.409831	0.714528
Etf1	147.937	182.684	98.6491	69.5608	15.3274	30.6065	83.867	102.606	88.0577	2.08338	0.108096	0.693581	0.768751	-1.3898	0.292572
BC005624	170.86	185.301	125.202	82.3878	67.6059	87.0556	133.848	150.926	118.162	1.02475	0.108582	0.253893	0.88026	-0.770857	0.260286
Mdh1	510.603	686.942	456.587	316.307	335.835	263.059	400.49	433.365	602.077	0.856269	0.108582	0.218563	0.872064	-0.637706	0.260535
S100a10	341.793	503.431	535.974	313.997	267.943	181.029	382.347	440.448	391.575	0.864689	0.108582	0.177847	0.906438	-0.686841	0.232984
Peli1	399.577	189.57	211.914	131.331	126.626	54.4913	348.051	235.552	346.242	1.33886	0.108582	-0.309088	0.891644	-1.64795	0.100687
Lbh	76.3854	120.779	146.871	227.325	251.344	259.601	127.234	204.552	190.443	-1.13469	0.108582	-0.615776	0.54351	0.51891	0.501056
Abl1	0.952071	0	2.20426	47.1622	64.3305	77.0057	16.9724	22.0812	9.20823	-6.31436	0.108582	-4.19153	0.348379	2.12283	0.551149
Il4ra	31.7479	5.30218	13.056	116.417	61.9138	50.5758	48.8103	78.6894	64.1679	-2.38088	0.108593	-2.15958	0.207881	0.221304	0.916955
Larp7	121.828	142.883	125.439	43.7676	62.6451	51.0326	57.8232	101.688	75.0825	1.31476	0.108796	0.750989	0.515624	-0.563767	0.534381
Scpep1	159.252	241.283	208.557	79.494	108.309	85.9462	115.705	125.031	212.691	1.18782	0.108815	0.477514	0.722541	-0.710307	0.360202
Traf3	20.5061	66.3805	42.6609	105.705	163.195	144.875	59.9301	42.155	60.0145	-1.73158	0.108888	-0.372474	0.902418	1.3591	0.231108
Usmg5	93.8888	101.637	88.3738	31.2745	41.3394	27.1478	38.3927	41.5241	43.3366	1.52675	0.10921	1.20895	0.295778	-0.317805	0.790701
Adam19	2.12385	0	7.01972	52.3653	106.179	95.0825	58.1158	110.177	39.9882	-5.53005	0.10921	-4.93434	0.197372	0.595706	0.877845
2007-09-01	534.661	553.285	578.465	312.3	358.381	178.484	652.442	531.01	493.735	0.992081	0.109247	-0.018204	0.999415	-1.01028	0.1511
Dgkd	116.409	131.728	102.786	176.378	217.668	231.343	126.649	119.955	114.04	-0.832769	0.109503	-0.0482932	0.984115	0.784476	0.175342
BC147527	19.4076	29.3341	9.73265	102.866	104.78	59.9078	62.5638	109.259	61.8175	-2.18605	0.110234	-1.98636	0.214874	0.199684	0.920655
Gng10	278.774	444.006	435.29	291.738	196.744	170.783	227.547	279.428	209.214	0.819758	0.110488	0.685707	0.265272	-0.134051	0.843931
Ahsa1	238.42	399.522	279.907	127.463	171.082	223.251	523.511	210.632	301.296	0.827217	0.110488	-0.103579	0.957923	-0.930796	0.121002
Usp14	83.6357	186.127	86.9835	43.9624	38.8591	33.5432	105.58	63.0318	71.5731	1.49704	0.110664	0.526909	0.766795	-0.970132	0.320598
Tmem55b	33.5788	40.145	43.6104	89.8447	95.7167	135.804	42.0798	61.598	38.0564	-1.46014	0.110664	-0.264745	0.924242	1.19539	0.228634
Copa	163.573	61.4915	81.4559	275.655	214.806	179.528	91.885	161.365	137.029	-1.20598	0.110664	-0.399105	0.794856	0.806872	0.30581
Commd7	113.626	108.729	107.263	54.7861	50.9429	39.0249	81.409	72.9827	82.3268	1.19348	0.112394	0.476307	0.726815	-0.717173	0.365031
Ints4	51.5583	47.9262	25.1625	66.9175	88.1484	115.835	139.349	99.1073	147.3	-1.15171	0.112479	-1.67288	0.0540624	-0.521175	0.514279
Ccdc6	292.029	482.291	438.885	117.78	135.53	31.6507	208.351	103.581	143.114	2.11568	0.112679	1.41428	0.389859	-0.701397	0.641493
Abcf2	77.8135	28.1635	95.6649	37.2011	27.761	8.48368	24.4051	94.9492	95.4308	1.52732	0.11309	-0.026913	0.999415	-1.55423	0.152874
Il17ra	18.8949	63.9704	35.0308	92.9888	156.454	119.881	83.6915	66.5591	72.4746	-1.74126	0.11309	-0.993721	0.510396	0.747542	0.520968
Kcnk5	0.805598	0	0	13.467	49.4165	80.1382	19.0793	9.11925	9.43361	-8.35766	0.11309	-6.89578	0.266106	1.46188	0.762145
1810026B05Rik	169.029	211.605	211.914	81.1635	96.4799	134.173	135.838	79.7791	85.3532	0.960592	0.113523	1.02187	0.150331	0.0612805	0.950584
Grk6	185.654	174.145	148.398	241.932	295.959	370.737	120.387	134.208	131.072	-0.830371	0.113523	0.385846	0.644326	1.21622	0.0667303
Foxred2	0	0	0.305205	36.4498	15.2002	39.0902	6.32075	9.26263	13.2006	-8.98634	0.113523	-7.49683	0.251681	1.48951	0.781675
Prps1	319.713	264.007	171.22	123.874	93.4271	143.766	228.249	176.019	232.234	1.02894	0.114214	0.230199	0.899278	-0.798741	0.255312
Atp5c1	508.955	639.635	630.859	397.303	421.217	329.297	521.989	522.722	541.515	0.634066	0.114214	0.165402	0.872006	-0.468664	0.269576
Mier3	104.398	50.7494	65.4156	31.1076	24.7083	6.59117	62.037	79.2629	81.2965	1.96097	0.114214	-0.0743574	0.993866	-2.03533	0.150051
Atp8a1	27.8298	14.7359	59.5489	111.492	88.2756	127.516	91.768	93.5153	88.7339	-1.81602	0.114214	-1.55865	0.252382	0.25737	0.864954
Tpm3	595.777	610.714	471.372	384.56	271.123	325.839	599.418	410.624	466.11	0.767152	0.114626	0.19384	0.87829	-0.573312	0.267937
Hn1	448.901	548.465	391.205	287.536	288.994	168.173	434.084	466.229	476.574	0.921714	0.114995	0.0224456	0.998837	-0.899269	0.166808
Slc25a5	927.427	686.115	863.968	620.621	525.329	374.065	995.928	865.354	887.146	0.714746	0.114995	-0.172076	0.89118	-0.886821	0.101551
Orc4	182.468	225.17	140.36	56.0938	107.292	128.104	131.741	105.273	140.087	0.95629	0.115052	0.515763	0.557815	-0.440528	0.514044
Fkbp1a	255.887	153.901	175.73	128.326	103.158	76.5489	141.632	186.4	170.224	0.930757	0.115052	0.2198	0.893439	-0.710957	0.260535
Mndal	412.356	317.167	444.243	590.599	676.218	913.692	656.129	454.5	455.389	-0.858808	0.116229	-0.381684	0.67737	0.477124	0.409044
Ppp1r11	299.023	217.251	283.264	117.419	134.385	175.677	174.113	164.089	164.106	0.913451	0.117001	0.674644	0.353759	-0.238808	0.737045
Pdcd6	277.199	252.025	340.541	183.084	107.864	57.8848	344.13	232.856	253.162	1.38133	0.117001	0.0135302	1	-1.3678	0.172702
Stap1	146.472	159.41	125.304	91.4307	47.7948	46.7908	115.646	157.178	177.146	1.27224	0.117001	-0.0298954	0.998837	-1.30213	0.153551
Lamp1	97.6971	45.2406	92.5789	156.011	186.186	215.355	76.3173	123.339	181.686	-1.34651	0.117001	-0.681384	0.583525	0.665122	0.471419
Inpp5a	0.0366181	0	0	10.5176	11.0662	14.618	12.7586	5.01846	4.57192	-9.48021	0.117001	-8.70939	0.209689	0.770821	0.903409
4930427A07Rik	0	0	0	11.7975	11.0345	19.3167	8.54472	10.1229	9.62679	-11.4781	0.117001	-10.9458	0.195956	0.532345	0.939675
Nemf	354.756	486.079	196.111	148.86	127.135	126.798	346.061	141.463	162.464	1.23634	0.117392	0.698631	0.524805	-0.537711	0.537077
Gtpbp2	33.9816	30.7802	7.8336	57.7633	108.596	96.9097	41.1434	23.8592	26.7554	-2.0081	0.118016	-0.533108	0.870088	1.47499	0.269762
Myo7a	0	0	0.847792	9.09855	31.0682	84.5105	0	16.6613	0	-12.9987	0.118016	-3.17922	0.839286	9.81951	0.261643
Vasp	74.0784	53.4349	62.2279	130.106	179.668	165.105	38.978	71.176	38.1852	-1.34127	0.118635	0.370618	0.864361	1.71189	0.100556
Neil1	197.042	71.0629	184.14	32.4431	17.9986	0.587332	12.7586	17.4642	12.7177	3.59988	0.119313	3.12466	0.240754	-0.475218	0.885189
Nup210	48.995	12.257	57.582	122.9	134.544	97.3013	16.6798	27.243	43.3688	-1.80998	0.119313	0.334899	0.922479	2.14488	0.113566
Prdm2	39.5476	98.8133	41.7792	106.317	138.424	156.426	84.2767	43.4455	65.2947	-1.25732	0.119313	-0.160737	0.957923	1.09658	0.213545
Irf1	72.6503	17.628	87.0852	210.519	176.17	313.505	141.398	132.774	219.774	-2.1328	0.120516	-1.55397	0.348799	0.578824	0.710608
Gucd1	31.4916	1.03289	5.73107	70.3398	120.266	148.269	56.6527	123.712	86.3513	-3.8866	0.120516	-3.45224	0.231472	0.434354	0.890172
Ssrp1	89.6777	98.6067	92.138	177.352	168.824	214.376	90.8901	151.041	124.891	-0.999915	0.12122	-0.379594	0.761123	0.620322	0.36473
Psmd2	226.19	177.451	171.39	131.999	97.0205	78.833	187.106	231.881	183.102	0.929781	0.121989	-0.0556298	0.983969	-0.985411	0.148905
Foxj2	25.4496	24.7894	23.2973	97.5798	56.0944	102.261	39.2121	30.1968	26.208	-1.75047	0.121989	-0.34511	0.917048	1.40536	0.248114
Adar	49.3612	14.2539	44.6956	107.903	100.709	89.2092	41.6702	75.3915	59.8213	-1.61716	0.122013	-0.804101	0.601326	0.813063	0.458816
Pus3	77.8501	96.6786	115.808	51.7532	33.3577	16.0537	25.2245	74.2731	56.4085	1.70026	0.122494	1.05747	0.478659	-0.642786	0.597196
Srsf2	1114.62	1533.57	769.354	722.013	500.525	686.003	1464.89	1071.83	843.326	0.813773	0.122494	0.0213109	0.998837	-0.792462	0.174088
Cd9	6.8842	13.5653	18.2784	66.3888	58.1932	63.6276	49.5126	76.6533	11.0434	-2.47937	0.122494	-1.65797	0.420451	0.821406	0.656022
Ccdc23	89.0552	108.591	83.321	31.8032	42.3888	32.0422	47.9324	40.0903	66.4216	1.41752	0.12384	0.893334	0.478556	-0.52419	0.614336
Brcc3	227.032	167.673	192.924	104.146	127.612	80.0729	207.941	155.515	178.852	0.920584	0.12384	0.0985764	0.966707	-0.822008	0.213753
Cab39	106.119	189.777	116.656	194.687	275.543	329.297	156.205	61.0818	118.548	-0.954339	0.124121	0.35322	0.774443	1.30756	0.0858684
Rpl7a	199.202	189.363	187.735	266.418	332.305	314.745	219.939	230.935	226.568	-0.661289	0.124121	-0.234893	0.788413	0.426396	0.352418
Abca2	5.12653	0.275438	0.678234	37.6463	64.3623	24.2764	7.31569	12.073	13.9411	-5.06971	0.124391	-3.27996	0.433228	1.78975	0.574902
Srsf5	295.105	371.221	397.377	209.517	137.788	254.38	201.503	335.405	192.922	0.84213	0.124439	0.563185	0.442197	-0.278945	0.662508
Tmed5	343.148	285.216	374.148	135.198	176.71	191.079	115.705	179.431	224.088	0.980783	0.124683	0.975623	0.195956	-0.0051599	0.998519
Fam96b	132.997	86.7629	105.601	60.3231	48.4307	29.9539	74.6785	73.2694	98.0709	1.24688	0.124683	0.384829	0.838544	-0.862048	0.317758
Dnajc8	325.681	290.174	329.249	211.632	205.393	152.38	341.496	268.043	353.615	0.736744	0.124683	-0.030107	0.993866	-0.766851	0.157482
Msl1	49.4344	46.6867	54.0213	90.4568	110.599	199.823	146.548	66.4443	81.7472	-1.29528	0.124683	-0.852245	0.450509	0.443031	0.640189
Tbc1d15	136.695	219.248	167.998	82.4991	31.7678	79.6161	144.792	83.5644	149.328	1.46	0.124725	0.423794	0.855347	-1.03621	0.311276
Tspan32	157.018	160.098	191.398	260.63	250.803	353.9	303.338	379.911	261.565	-0.765087	0.124725	-0.883991	0.12997	-0.118905	0.862009
H2-M3	401.188	504.533	437.664	266.64	268.706	344.894	427.821	303.574	408.704	0.616337	0.125099	0.243376	0.751487	-0.372961	0.383153
Slmap	21.1286	22.6548	34.9629	66.5279	69.5457	257.969	39.5632	29.1644	34.9655	-2.08034	0.125099	-0.358089	0.928199	1.72225	0.23061
Ctnnbl1	173.021	212.5	148.126	93.2949	34.2163	81.0518	108.916	81.4424	105.186	1.39872	0.125144	0.838169	0.506736	-0.560548	0.587196
Wsb1	229.998	258.361	185.293	112.744	110.281	66.6948	72.7472	189.669	177.629	1.30302	0.12615	0.738178	0.55446	-0.564841	0.547025
Plbd1	1193.13	732.871	1002.09	612.802	572.201	354.553	433.615	392.271	285.487	0.936838	0.12696	1.36057	0.0624999	0.423728	0.537657
Polr2c	81.5119	109.004	92.9858	18.2249	52.7873	33.0211	146.431	74.5312	96.2679	1.54207	0.12696	-0.0965664	0.983969	-1.63864	0.1511
Wls	0.0366181	0	0	34.2795	42.8658	0	54.1361	20.2746	44.206	-10.4207	0.12696	-11.6936	0.151659	-1.27287	0.867039
Timm17a	169.542	164.299	99.7003	81.8035	37.6507	34.261	106.224	121.676	69.4481	1.60596	0.127819	0.619977	0.745715	-0.985988	0.362086
Eif3m	282.655	261.528	312.021	198.081	124.114	175.743	295.32	293.336	338.805	0.790901	0.127819	-0.123794	0.941612	-0.914695	0.126427
P4hb	186.642	138.476	187.972	124.848	88.5618	64.0844	247.68	252.586	214.333	0.915651	0.127819	-0.498886	0.572037	-1.41454	0.0656179
Nop56	381.011	259.325	290.589	170.507	127.453	22.3186	275.831	354.934	388.291	1.80221	0.128058	-0.120647	0.982982	-1.92286	0.1511
Fopnl	94.2184	170.978	122.659	72.0093	56.2216	47.3781	139.174	144.589	127.273	1.12406	0.128289	-0.101493	0.972853	-1.22556	0.143057
Atp2a3	66.6083	11.2929	73.3849	179.439	211.69	309.72	76.961	80.2666	64.7474	-2.34829	0.128289	-0.650828	0.860923	1.69746	0.269762
Dusp4	41.6348	18.5232	23.1617	0	0	0	0	0.0573538	1.48104	13.2984	0.12839	7.58008	0.400275	-5.7183	0.427674
Rsrc2	432.094	309.11	376.386	192.711	248.068	228.472	247.095	165.81	225.312	0.747274	0.12839	0.819013	0.159286	0.0717387	0.92672
Tnrc6a	94.6944	68.0331	38.8628	127.853	142.43	248.246	65.49	56.6368	47.3934	-1.35838	0.12839	0.194844	0.953223	1.55323	0.12802
Psmd14	364.387	384.649	292.59	156.985	178.205	286.553	310.77	314.786	314.046	0.772397	0.12839	0.129802	0.934156	-0.642596	0.247831
Fnbp4	167.564	45.5849	72.1301	141.041	282.38	336.084	85.2131	100.742	148.33	-1.54427	0.12839	-0.33993	0.902579	1.20434	0.260535
Eif4g2	272.915	482.98	615.802	767.951	670.685	1342.97	567.288	536.631	580.151	-1.01965	0.12839	-0.365677	0.787845	0.65397	0.357403
Mrpl1	70.7828	100.122	88.9503	14.4408	26.33	42.4184	53.5508	60.795	62.8478	1.71301	0.129265	0.525107	0.838859	-1.18791	0.320598
Wdr82	45.736	39.8007	48.6294	102.032	129.774	78.3109	112.135	81.5571	106.571	-1.18995	0.129426	-1.1642	0.20895	0.0257458	0.988009
Mrps7	151.269	169.945	163.488	62.8551	105.225	75.1785	237.438	128.702	172.509	1.02213	0.129758	-0.111076	0.966707	-1.1332	0.142622
Spag9	62.8	38.6301	37.0316	86.3945	103.953	114.008	116.29	100.054	105.927	-1.15583	0.129758	-1.24683	0.166945	-0.0910051	0.941251
Stat2	14.6106	1.51491	12.2421	71.1467	62.0092	138.088	53.0241	47.4029	32.8727	-3.29032	0.129758	-2.25242	0.405081	1.0379	0.640189
Ctsd	29.2212	12.9456	39.5749	136.673	96.4481	41.57	22.4153	51.3603	19.5112	-1.73216	0.129933	-0.235093	0.956372	1.49707	0.23111
Gdap10	33.6887	27.9569	23.3991	0	1.36738	0	0	0	11.2044	11.584	0.130232	9.42704	0.308542	-2.15696	0.768853
Kpnb1	82.4274	112.241	98.31	150.363	130.474	276.699	189.33	145.994	127.821	-0.864529	0.130232	-0.647774	0.375467	0.216754	0.76328
Myl4	0	0	0	27.3791	23.4999	0.130518	37.0466	32.6916	47.7798	-11.5486	0.130232	-13.6307	0.150112	-2.08205	0.732984
Eif3e	493.649	451.856	482.156	274.96	296.213	310.307	604.042	431.616	358.896	0.70293	0.131784	0.0598123	0.97682	-0.643117	0.213545
Eif1a	228.241	181.031	278.245	109.099	75.7148	12.0729	179.498	179.202	163.462	2.03217	0.131787	0.313927	0.940095	-1.71825	0.248165
Ppp4r1	36.4716	10.5355	14.9211	53.4227	64.2033	64.6718	47.1716	71.8643	115.167	-1.7823	0.131906	-2.00155	0.146722	-0.219251	0.896949
Laptm4a	208.43	263.25	170.033	123.262	79.8169	113.355	220.173	111.783	111.561	1.0068	0.134482	0.583655	0.546486	-0.423141	0.579245
Rab4b	258.89	279.845	246.809	185.699	153.465	99.3896	165.569	227.867	179.239	0.887176	0.134482	0.484812	0.577006	-0.402365	0.538423
Vps29	256.327	247.343	297.032	111.659	116.323	214.05	275.362	201.369	213.496	0.925143	0.134482	0.248	0.875384	-0.677143	0.300812
Fnta	20.4329	51.3003	33.403	91.9315	76.4144	138.937	25.1074	35.2726	24.566	-1.58791	0.134482	0.206414	0.958827	1.79433	0.141781
Slc40a1	0	0	0	49.1934	145.833	17.5547	22.1812	0	0	-18.0695	0.134482	-8.29428	0.618944	9.77517	0.429628
Arih2	97.0014	105.768	112.485	55.0087	36.6649	11.2898	25.0489	47.2882	55.0562	1.87068	0.135291	1.44252	0.346367	-0.428158	0.777135
Itsn2	73.8221	11.7061	75.8604	192.6	215.887	399.777	184.238	156.805	240.187	-2.44382	0.135291	-1.90491	0.328683	0.538907	0.773711
Cyp51	337.326	183.992	137.003	52.6436	45.9504	5.48176	120.387	50.586	146.398	2.71384	0.135554	0.98034	0.761123	-1.7335	0.372386
Hist3h2a	87.6637	231.712	167.151	54.1183	73.8068	53.1862	107.219	90.6763	100.196	1.36869	0.135554	0.669741	0.63494	-0.698954	0.471419
Ap2m1	150.464	151.146	189.532	106.4	60.9916	88.0998	104.234	159.443	146.398	0.955215	0.135554	0.260771	0.875384	-0.694445	0.309701
Stip1	499.947	489.728	455.197	171.259	283.938	229.581	705.408	192.508	551.818	1.12961	0.135554	0.152497	0.957923	-0.977113	0.239221
Mif	142.408	160.787	169.83	107.847	73.5206	79.6813	148.011	135.011	141.182	0.866863	0.135554	0.147984	0.934476	-0.71888	0.257307
Slc44a2	85.2469	160.442	108.823	360.325	214.393	245.766	129.81	243.094	211.5	-1.18291	0.135554	-0.718173	0.528747	0.46474	0.605899
Nucb2	62.1043	136.411	135.952	34.7247	23.5953	8.41842	154.39	68.7098	61.0448	2.23184	0.13564	0.203567	0.970739	-2.02828	0.223185
Med24	2.74636	0	0.169558	13.1052	37.6825	137.892	22.2982	6.48098	26.1758	-6.47139	0.13564	-4.75277	0.330161	1.71862	0.666089
Pdha1	135.853	98.5378	131.645	45.604	13.6102	41.6353	43.7771	133.978	97.6845	1.90638	0.135868	0.486753	0.881276	-1.41963	0.300812
Cotl1	115.64	132.761	254.032	125.933	67.2879	66.1075	61.9785	171.66	97.6845	0.938593	0.136276	0.627621	0.472552	-0.310972	0.677785
Gpr18	673.846	862.258	608.545	539.235	367.221	299.409	821.113	786.292	826.036	0.84629	0.136523	-0.17973	0.914144	-1.02602	0.119902
Cnnm3	0	0	0	11.2967	30.464	23.1017	5.32582	11.9296	0.418556	-12.4031	0.136523	-10.0063	0.285158	2.39681	0.732984
Coro7	62.7634	8.60743	77.9969	152.728	129.71	64.737	22.4153	90.4182	122.959	-1.64222	0.136929	-0.797209	0.63494	0.845009	0.471419
Ypel3	31.3085	18.3855	54.0552	102.588	84.0463	81.9654	49.6881	65.8995	78.3988	-1.47898	0.137371	-0.994361	0.461758	0.484622	0.67508
Dcaf12	45.8459	19.9692	15.5655	97.6911	59.3062	94.8214	64.378	92.7697	132.264	-1.80194	0.137371	-1.88147	0.18189	-0.079529	0.971448
Adss	126.735	106.181	156.163	61.5474	60.451	72.5681	139.759	113.991	129.978	1.00021	0.137612	0.0187836	0.999415	-0.981422	0.182678
Fcf1	191.696	279.845	144.192	112.021	99.628	93.5815	258.566	168.964	197.526	0.949934	0.137612	-0.0390816	0.993866	-0.989015	0.166808
Flna	111.429	219.799	184.378	325.405	322.32	296.472	252.596	208.366	112.463	-0.959104	0.137612	-0.139604	0.953672	0.8195	0.246577
Nras	380.975	332.453	314.26	234.225	254.683	132.867	311.239	458.715	385.844	0.776432	0.137862	-0.146548	0.928199	-0.92298	0.125609
Ms4a6c	26.4749	24.5828	29.4693	88.1752	62.1682	152.184	21.6544	51.2169	40.117	-1.89708	0.138847	-0.481267	0.887372	1.41581	0.305457
Rexo2	144.861	151.697	125.778	77.1846	32.531	77.4625	123.84	117.575	119.578	1.23388	0.13905	0.228539	0.928199	-1.00534	0.260535
Pcbp1	74.0052	99.7773	56.3273	121.676	159.57	183.248	89.427	51.4177	41.9844	-1.03718	0.139286	0.353115	0.820711	1.3903	0.100389
Kif21b	9.22776	35.256	45.2382	194.158	185.042	104.088	13.1097	80.582	49.9691	-2.43554	0.139576	-0.517146	0.916578	1.91839	0.260535
Irgm2	0.439417	6.54165	6.91798	36.2551	50.9747	73.808	26.1024	58.0707	43.0791	-3.83198	0.139576	-3.5018	0.261099	0.330182	0.927462
Ppp2r1b	94.1818	155.485	94.6475	69.839	26.2028	22.7102	85.9154	105.129	90.8589	1.66947	0.139636	0.314083	0.924242	-1.35538	0.258933
Zc3h15	197.372	272.546	252.066	139.789	135.403	107.939	100.371	140.459	166.231	0.933694	0.140387	0.852779	0.268189	-0.080915	0.937068
Tmf1	232.708	553.01	272.175	151.392	114.319	336.998	242.53	226.003	161.08	0.853554	0.140897	0.637165	0.402072	-0.216389	0.767838
Naa60	56.7581	11.9815	24.0434	77.2681	115.56	114.334	51.5024	76.8254	57.4066	-1.92047	0.140897	-1.1966	0.511016	0.723876	0.614194
Ppm1m	37.1674	75.7454	49.5789	110.212	106.497	210.33	53.2582	68.6525	19.9941	-1.40628	0.142174	0.254882	0.930917	1.66116	0.137651
Ppp2r5c	374.786	428.306	298.525	243.63	232.423	174.372	392.882	410.165	356.61	0.76066	0.14284	-0.0741782	0.970739	-0.834838	0.154286
Hs3st1	341.647	427.548	355.394	116.612	109.518	83.1401	9.42261	69.5128	64.361	1.95292	0.143841	3.24	0.0578615	1.28708	0.365184
Rp2h	134.462	135.24	107.975	61.0743	15.5182	31.2591	108.623	49.5537	26.691	2.01109	0.143841	1.27218	0.503855	-0.738915	0.630008
St13	170.677	159.823	96.4109	51.1132	84.4915	49.1401	197.289	85.4571	119.771	1.17127	0.143841	0.0932314	0.9797	-1.07804	0.223433
Emc2	150.354	177.657	144.735	93.907	47.604	93.19	119.275	119.439	122.412	1.04593	0.144151	0.3787	0.794856	-0.667229	0.379534
Cand1	34.4943	35.1872	41.8809	103.312	89.8338	72.4376	75.6149	62.8597	71.2189	-1.24727	0.144151	-0.920964	0.410539	0.326311	0.76108
Lnpep	136.439	249.478	272.752	81.6643	107.292	21.4702	40.6167	73.3268	80.8779	1.89625	0.144449	1.90613	0.199282	0.00988567	0.998519
Immt	152.368	208.919	135.002	59.1823	97.2113	87.904	144.792	194.028	157.248	1.02381	0.144847	-0.0302733	0.998577	-1.05408	0.179983
Spry2	44.7839	32.9837	80.7776	0	1.74898	0	26.1024	2.00738	32.1644	8.9289	0.145245	2.45005	0.830003	-6.47884	0.261021
Nedd9	167.674	75.5388	227.954	318.783	419.627	419.616	415.063	311.03	291.637	-1.33917	0.145245	-1.15578	0.309182	0.183391	0.886369
Il5ra	0	0	0	44.1293	17.4262	0.0652591	15.9189	35.2726	38.0242	-11.6685	0.145245	-13.501	0.170028	-1.83247	0.773449
Osbpl2	11.315	1.10175	3.96767	89.7056	47.8584	8.94049	27.624	28.6195	68.5144	-3.28712	0.145288	-3.44297	0.196781	-0.155849	0.969192
Mettl23	100.004	89.173	81.8628	201.225	149.458	144.418	179.03	158.01	156.508	-0.862938	0.145351	-0.863771	0.215236	-0.000833033	1
Map1lc3b	260.758	270.755	277.262	131.832	187.395	174.764	551.369	317.252	401.395	0.733651	0.145534	-0.613164	0.330161	-1.34682	0.0455253
Dtd1	96.4155	137.994	72.2658	31.5806	35.4247	73.9385	100.488	63.9781	103.222	1.16244	0.146387	0.160781	0.957923	-1.00166	0.253548
Cope	321.104	430.785	398.869	236.284	266.703	211.244	330.435	359.924	433.302	0.697318	0.146931	0.0443932	0.984115	-0.652924	0.215599
Nrm	37.8997	1.10175	5.42587	67.6131	114.001	25.1247	68.7089	65.8995	99.23	-2.92514	0.146931	-3.51055	0.165084	-0.585401	0.807349
Rhot1	61.7015	83.0445	86.3731	15.4425	32.4356	33.7389	80.9993	96.3543	81.9082	1.52366	0.147071	-0.172254	0.966707	-1.69591	0.155196
Ebna1bp2	167.271	148.667	130.933	101.114	65.1573	56.0576	174.523	150.353	159.309	1.02719	0.147073	-0.116315	0.966707	-1.14351	0.154946
Ly86	1132.74	1173.36	994.63	861.913	811.493	671.973	955.838	951.126	1038.92	0.495726	0.147542	0.165909	0.834433	-0.329817	0.364074
Lgals3bp	2.19709	0	0.0339117	92.6828	87.0354	0.652591	20.0157	18.0951	54.8308	-7.23799	0.147542	-7.40862	0.210975	-0.170631	0.985337
Sptbn1	163.61	106.181	137.241	289.178	209.877	390.119	179.264	226.633	130.01	-1.08605	0.148425	-0.351163	0.842741	0.734882	0.35201
Bbx	46.2487	56.1204	43.8817	81.6365	106.242	210.265	39.6218	33.9534	56.8914	-1.36431	0.149324	0.163977	0.965246	1.52829	0.157482
C1qc	0	0	0	28.6869	35.3293	46.5297	7.54979	0	0	-15.0366	0.149324	-6.37967	0.659919	8.65689	0.366486
Ube2r2	63.6423	87.9335	82.3037	154.564	197.603	124.58	106.985	92.9131	94.4327	-1.02587	0.149398	-0.330762	0.845783	0.695105	0.355595
Rpap1	1.42811	0	2.33991	38.4532	52.9145	97.6276	1.69724	10.5244	18.0623	-6.72855	0.149398	-3.11634	0.565369	3.61221	0.424513
Tm2d1	95.3902	190.947	64.0592	33.3892	38.3503	29.8887	35.1153	59.1604	52.3195	1.7353	0.149454	1.18986	0.476681	-0.545443	0.692614
Golt1b	267.166	246.172	194.28	104.508	55.4584	132.411	113.949	153.679	191.731	1.28308	0.149454	0.612399	0.679356	-0.67068	0.496076
Trim33	90.1904	63.6261	33.2334	154.508	193.023	122.23	36.5199	67.9642	68.6754	-1.35035	0.149454	0.0904055	0.983969	1.44076	0.166808
Nosip	125.38	117.336	121.879	90.9577	28.4288	44.1804	140.286	136.215	83.1639	1.31411	0.149454	0.0866921	0.983969	-1.22741	0.216275
Sri	646.236	1019.26	565.07	505.401	347.824	322.315	924.001	687.758	724.295	0.886239	0.149454	-0.0818738	0.973206	-0.968113	0.161035
Aars	14.9036	9.02058	8.44401	65.2202	31.7678	115.117	16.5042	22.454	32.0356	-2.72634	0.149454	-1.14727	0.717219	1.57907	0.426679
Stx2	0	0	0	3.17197	8.01349	5.4165	19.3719	19.9304	12.1381	-10.1393	0.149454	-11.8312	0.185302	-1.69189	0.770035
Nlrc3	0	0	0	10.5732	9.38087	31.1938	0.877882	5.16184	13.5226	-11.8891	0.15011	-10.2957	0.283105	1.59339	0.833938
Zfp40	30.1733	63.4195	4.37461	0	0.76319	0	15.3922	1.66326	11.9449	7.94302	0.150153	1.6898	0.870088	-6.25322	0.260535
Pde12	67.4139	95.6457	82.3037	30.6902	14.5642	25.9731	63.4416	24.6621	16.0017	1.83174	0.150153	1.43183	0.3849	-0.399906	0.807253
Tpi1	132.924	159.065	155.587	99.3606	73.3616	60.7562	55.4822	78.9761	56.666	0.968057	0.150153	1.25214	0.115657	0.284081	0.731003
Mapk1	164.928	81.5984	113.536	265.36	262.283	206.48	133.263	77.1982	114.684	-1.0622	0.150153	0.111783	0.969761	1.17398	0.16461
Itm2a	0	0	0	0.862553	14.3416	19.1209	14.8655	15.2848	17.8047	-10.7935	0.150153	-11.8496	0.197201	-1.05609	0.873289
Stat6	104.618	88.6909	128.525	171.453	207.651	251.965	72.5131	95.7521	62.2039	-0.988452	0.150387	0.489645	0.66242	1.4781	0.0824083
Ero1l	83.9653	45.7915	74.4701	14.5521	22.3233	2.34933	2.28249	13.1627	13.2972	2.89651	0.150871	3.25252	0.176825	0.356013	0.896296
Abcg1	496.395	588.128	431.424	344.298	297.517	169.347	451.758	428.547	407.03	0.925446	0.150947	0.241493	0.891644	-0.683953	0.317151
Pak2	63.6789	66.7936	53.3092	107.291	138.169	205.175	60.3983	109.89	69.8023	-1.28017	0.150947	-0.395805	0.860923	0.884369	0.358434
Fam105b	38.1561	15.8377	30.5883	98.5537	105.257	56.9059	45.5328	29.2217	47.8442	-1.65118	0.150947	-0.627164	0.789852	1.02402	0.408229
Rgs3	0	0	1.79732	22.3151	22.6095	68.261	0	5.7067	0.0965899	-10.4801	0.150947	-2.00676	0.877221	8.47338	0.250827
Brwd1	9.96012	0.206578	19.7027	128.715	99.469	91.6238	259.619	135.527	220.515	-3.72573	0.150947	-4.8245	0.144135	-1.09877	0.691501
Braf	122.671	172.768	60.8036	18.5866	71.708	73.1554	114.886	51.3316	74.0844	1.2067	0.151057	0.498827	0.754439	-0.707871	0.437448
Fam129c	2.81959	0	4.81546	48.2752	49.2257	126.864	78.0145	81.2129	37.2515	-4.95187	0.151641	-4.68086	0.243306	0.271014	0.95369
Cab39l	167.088	232.401	226.394	128.548	130.855	84.2495	213.091	213.585	230.689	0.876953	0.151711	-0.0697457	0.980783	-0.946699	0.166808
Lrrc14	0	0	0	24.6245	28.1108	3.00192	16.0945	0.688245	21.9259	-11.9706	0.151711	-11.319	0.254015	0.651625	0.947721
Irak3	129.482	184.956	155.214	57.0676	100.296	82.618	124.542	76.596	107.955	0.998619	0.152656	0.636628	0.519765	-0.361991	0.654415
Ergic2	103.812	175.592	197.841	58.6536	64.9665	99.1285	117.402	110.836	128.722	1.09959	0.152656	0.382375	0.82552	-0.717218	0.379241
Gtf2a1	296.533	234.26	220.799	180.663	101.123	97.6928	262.779	218.747	291.508	1.00042	0.152656	-0.0463197	0.992511	-1.04674	0.179983
Cd72	733.058	605.137	606.07	463.553	487.519	334.91	1096.12	963.314	928.357	0.60093	0.152656	-0.631203	0.204808	-1.23213	0.0329277
Mark3	25.889	17.2837	36.2516	108.042	59.5288	80.7907	24.6978	41.0653	60.0789	-1.71048	0.152656	-0.676704	0.774443	1.03378	0.427086
Fam189b	0	0	0	21.0908	24.7719	0	85.974	77.0261	73.0219	-11.4155	0.152656	-14.6339	0.149699	-3.21842	0.586921
Pdzd2	0	0	0	26.3496	32.2448	46.2034	0	4.33021	0	-15.6143	0.152692	-6.76155	0.656463	8.85273	0.37722
Slc25a3	754.406	551.702	808.59	400.253	568.99	379.743	597.487	527.282	551.914	0.655216	0.152822	0.316104	0.691245	-0.339111	0.508549
Brix1	243.401	202.722	201.198	135.727	72.7892	72.1765	343.72	178.428	192.632	1.22952	0.152822	-0.118251	0.973206	-1.34777	0.169277
Eif1b	41.6714	13.4964	34.6238	85.365	81.6931	76.1574	81.4675	68.6525	91.0842	-1.52759	0.152822	-1.51769	0.240741	0.00990276	0.998503
Psmc1	173.716	133.312	223.614	144.464	92.6639	51.2284	186.053	209.399	220.193	0.944728	0.153952	-0.265425	0.878531	-1.21015	0.121369
Paip2	517.56	751.738	465.879	352.729	374.885	298.56	827.609	573.05	565.115	0.714522	0.154159	-0.185113	0.894283	-0.899635	0.122435
Zkscan17	0	0.0688594	0.881704	28.8538	23.0865	47.1171	0	4.10079	0.0965899	-9.25871	0.154159	-1.71848	0.903186	7.54024	0.26334
Srebf1	0.549272	0	0.440852	41.2078	20.0337	29.6929	24.2296	19.2709	6.31054	-6.49112	0.154159	-5.66793	0.315179	0.823189	0.870206
Tra2b	360.725	397.181	274.549	228.827	204.694	224.752	334.298	256.773	323.544	0.629176	0.154224	0.170012	0.891037	-0.459164	0.333433
Sh3bp5	206.746	222.554	103.498	248.499	313.289	476.196	200.508	202.803	152.773	-0.963332	0.154707	-0.135453	0.958827	0.827879	0.260535
Snrpd3	70.7828	38.9744	56.3612	17.4458	15.391	16.7716	57.9402	47.3455	90.2471	1.69193	0.154829	-0.229691	0.958827	-1.92162	0.157687
Ank	0.109854	0	0	33.3335	1.58998	7.24376	0.0585255	0.3728	22.5698	-11.5676	0.155029	-6.62766	0.496402	4.93989	0.526885
Srsf1	101.103	159.616	225.513	362.634	198.843	413.612	119.041	166.068	157.924	-1.02215	0.155383	0.0436346	0.994015	1.06578	0.183979
Sh2d1b1	42.5869	43.3126	112.044	7.70733	0.190797	0.261036	12.8171	2.46621	1.28786	5.81487	0.155484	3.61518	0.497773	-2.19969	0.661308
Pde4b	364.204	228.269	320.94	203.479	170.032	165.562	237.204	235.581	193.92	0.755107	0.155484	0.439082	0.580145	-0.316025	0.606199
Smarca4	29.148	44.552	65.1783	108.96	127.039	102.392	67.1873	52.5361	40.278	-1.35672	0.155484	-0.232617	0.939973	1.1241	0.269063
Slc35e2	30.9423	13.0144	11.4961	41.1243	72.4394	138.219	21.7715	32.2615	39.7628	-2.2324	0.155484	-0.88006	0.762291	1.35234	0.418136
Gtf3c2	73.8587	41.7977	74.097	165.499	134.576	100.63	127.644	134.982	88.0256	-1.0801	0.155484	-0.923325	0.341208	0.156774	0.886538
Son	439.783	696.651	473.102	707.934	855.663	797.466	549.906	387.74	480.019	-0.576434	0.156349	0.176125	0.864361	0.752558	0.11576
Map4k1	116.885	104.391	78.3699	217.642	190.607	244.395	127.644	268.961	151.356	-1.11006	0.156349	-0.828337	0.438398	0.281728	0.777135
0610037L13Rik	139.991	91.0322	109.06	35.1977	81.9793	37.9155	89.1343	76.6533	82.6809	1.19895	0.156428	0.41186	0.83249	-0.787088	0.385258
Tep1	29.441	30.1604	50.8336	142.544	56.3488	87.9692	40.9678	49.8978	38.0886	-1.33547	0.156428	-0.270794	0.924909	1.06467	0.292617
Gdpgp1	0	0.0688594	0	31.3023	0.127198	18.5336	18.6111	20.8768	31.4239	-9.2516	0.156428	-10.6639	0.186891	-1.41234	0.844396
Scfd1	131.642	338.169	238.297	78.2141	112.316	33.1516	171.831	188.292	203.386	1.72431	0.156531	0.362397	0.917329	-1.36191	0.274325
Ctps2	144.239	146.395	115.707	57.485	76.8278	92.0153	211.336	266.666	290.542	0.851461	0.157563	-0.933891	0.195956	-1.78535	0.0329277
Hist1h2bc	77.0079	147.979	108.789	36.895	39.0817	24.6027	44.8891	18.0664	35.7704	1.68009	0.157827	1.78647	0.206345	0.106384	0.956507
Chtop	75.5431	56.0516	132.086	205.121	157.376	207.002	115.705	109.345	164.654	-1.16888	0.158175	-0.625528	0.632308	0.543348	0.559598
Rassf2	124.392	61.6292	95.5631	149.667	207.969	236.956	57.7061	85.8299	72.4102	-1.12623	0.158967	0.355169	0.856711	1.4814	0.11714
Mdn1	136.695	54.881	77.3525	225.572	165.898	158.449	60.8665	67.2473	73.4727	-1.10461	0.158967	0.348726	0.856867	1.45333	0.11493
Atp6v1e1	139.991	122.363	154.4	85.6432	41.244	72.2418	125.947	110.005	136.932	1.09162	0.158967	0.1461	0.960415	-0.94552	0.260535
Wipf1	51.009	154.727	80.0994	190.652	202.5	287.858	64.6122	105.072	94.4649	-1.32188	0.158967	-0.0278456	0.999415	1.29403	0.2155
Rpl15	372.553	392.774	429.288	296.412	267.911	280.81	390.131	454.443	376.861	0.497758	0.158967	-0.0300611	0.986033	-0.527819	0.179983
Eif3f	313.707	181.307	451.975	475.156	655.675	486.115	248.265	331.964	355.869	-0.842386	0.158967	-0.0312771	0.996792	0.811109	0.215599
Herc4	65.8394	82.1493	79.7603	118.865	118.04	176.461	141.632	121.045	108.953	-0.841715	0.158967	-0.701623	0.353759	0.140092	0.867039
Nr2c1	0	0	3.42508	4.67448	10.4939	96.3224	0.0585255	13.4781	0	-10.8316	0.158967	-1.74323	0.913715	9.08837	0.260286
B3gnt1	0	0	0	20.6178	17.776	125.297	0	42.2411	10.1097	-13.3983	0.158967	-11.786	0.306341	1.61228	0.862009
Mob1a	110.733	114.1	105.601	32.6936	66.3657	36.2841	58.3499	90.8484	60.7872	1.32575	0.159481	0.657516	0.678359	-0.668231	0.526885
Prkcd	140.467	145.844	115.673	318.282	148.599	405.259	158.78	157.293	131.781	-1.03191	0.159481	-0.13868	0.960415	0.893235	0.260286
Mgat1	71.2222	42.624	59.3454	121.008	158.775	66.8906	110.789	110.377	162.464	-0.956931	0.159481	-1.16461	0.150112	-0.207678	0.817037
Itgad	0	0	0	4.50754	18.1576	30.6718	0.117051	0	0	-11.5719	0.15991	-2.14897	0.864361	9.4229	0.251822
Pea15a	58.6988	74.1616	47.1711	10.4898	4.26114	20.4261	24.8733	34.8711	15.6476	2.58622	0.160125	1.3246	0.638388	-1.26162	0.525045
Kdm2a	46.4318	62.5932	39.2697	77.9915	209.845	132.215	39.4462	63.9208	88.7017	-1.40107	0.160125	-0.335103	0.906718	1.06597	0.317758
Sar1b	148.23	184.337	203.674	81.7756	54.9497	133.716	176.571	101.43	151.614	1.06375	0.160577	0.335259	0.862663	-0.72849	0.369401
Eri3	53.5357	64.0393	48.9006	19.1431	14.914	7.89635	39.5047	69.5701	32.3576	2.07896	0.160577	0.332745	0.947559	-1.74621	0.267937
Plrg1	96.8915	95.0949	112.315	53.0609	57.0484	16.119	37.3393	161.594	110.241	1.52618	0.160577	0.264602	0.940095	-1.26158	0.269063
Csnk1g2	7.50671	42.2108	19.8722	93.7679	75.4286	87.6429	20.1913	20.9915	16.2915	-2.11618	0.160577	0.0538158	0.998837	2.17	0.182678
A630001G21Rik	213.081	180.067	245.758	317.837	341.655	639.931	223.45	204.552	264.656	-0.976529	0.160577	-0.101984	0.970739	0.874546	0.251102
Mat2b	311.107	482.911	250.641	162.744	256.082	206.219	425.012	345.528	406.643	0.715369	0.160577	-0.208794	0.875384	-0.924163	0.121347
Dennd3	55.0736	31.8819	48.7311	104.369	95.3033	155.904	69.3527	66.6164	43.3045	-1.35517	0.160577	-0.365473	0.891644	0.989701	0.333519
Hadhb	162.072	67.8954	136.02	70.5624	49.0031	35.1094	160.477	120.099	200.327	1.20291	0.160577	-0.486658	0.779505	-1.68956	0.107351
Mbtps1	46.6881	21.3464	26.0781	58.6536	150.253	63.5623	84.862	44.5639	66.5826	-1.47568	0.160577	-1.13106	0.424039	0.344621	0.800526
Pxn	0.0732362	0	0	8.98725	14.0872	4.43762	3.33595	1.4912	5.92418	-8.86756	0.160577	-7.41715	0.323941	1.45041	0.813528
Soat1	132.081	173.181	93.3589	56.066	47.7312	106.699	156.029	107.567	137.158	0.950875	0.160761	-0.0402263	0.994015	-0.991101	0.186564
AI597468	132.594	169.394	94.1388	44.7971	95.4305	41.3743	121.265	79.8938	119.643	1.16387	0.161392	0.306587	0.893439	-0.857278	0.334349
Cldn25	208.723	450.341	343.356	116.445	110.408	23.8848	119.626	108.399	63.8781	1.99652	0.161487	1.78656	0.285158	-0.20996	0.924604
Ndufb10	238.128	386.37	260.238	184.141	160.81	213.397	300.704	258.063	293.826	0.645272	0.161487	0.0225351	0.996792	-0.622737	0.222828
Samsn1	143.14	146.464	193.161	65.2758	49.3529	122.034	208.819	210.431	221.738	1.09212	0.161487	-0.417533	0.791458	-1.50965	0.109133
Cystm1	84.2949	128.561	71.0789	3.11632	3.97495	0	0	1.66326	1.44885	7.0334	0.161526	8.15184	0.186891	1.11844	0.8113
Strn4	30.5029	0.757454	17.5323	106.511	64.4259	31.6507	75.4394	239.309	161.466	-2.59046	0.161526	-3.83147	0.0923735	-1.24101	0.511999
Akt1	7.79966	5.23332	8.91877	55.899	53.9957	47.3781	15.0996	18.0378	10.9468	-2.86145	0.162141	-1.0157	0.813374	1.84575	0.386152
Nr1d2	18.1626	0.964032	10.3092	34.5021	90.5016	38.5681	10.9443	64.8384	40.4711	-3.12507	0.162141	-2.28671	0.41715	0.838358	0.749705
Ddit3	94.9141	157.206	152.569	36.9785	59.7196	70.3493	135.369	40.4344	76.8533	1.34284	0.162245	0.829682	0.558702	-0.513158	0.640033
Mtss1	10.07	1.17061	35.5055	61.0465	140.172	256.207	9.42261	27.8453	18.674	-4.07041	0.162485	-0.58678	0.941077	3.48363	0.231108
Eml3	7.14053	28.8521	16.2776	58.5145	57.8116	92.4069	24.2296	39.4307	23.4391	-2.13562	0.162865	-0.912008	0.755982	1.22361	0.456134
Mpc1	81.5119	85.8677	69.2477	28.0469	19.2069	34.8484	32.5987	46.5426	32.8084	1.5608	0.162951	1.0914	0.482695	-0.469397	0.732984
Tmem127	43.9417	30.7802	60.5324	119.811	120.012	72.6334	45.4158	71.0326	35.9636	-1.23625	0.162951	-0.190813	0.955695	1.04544	0.274325
Psma1	504.085	531.044	409.551	313.803	305.912	104.741	331.371	466.802	439.838	1.12297	0.16297	0.27755	0.902579	-0.845424	0.320598
Arpc2	1440.7	1197.6	1121.12	994.608	716.571	671.124	1541.68	1179.54	1257.57	0.660854	0.163326	-0.0830632	0.966266	-0.743918	0.166808
Ppp4c	250.212	232.056	176.103	135.421	97.4021	130.91	197.641	164.72	233.329	0.836185	0.163598	0.142497	0.943452	-0.693688	0.282993
Rpl4	2916.85	2042.03	2788.15	2325.78	1763.06	1670.5	2395.27	2669.04	2502.39	0.427309	0.163598	0.0206387	0.992593	-0.40667	0.228634
Cnp	234.319	88.9664	179.935	317.865	392.248	160.015	217.656	304.405	266.652	-0.799407	0.163598	-0.763743	0.285158	0.0356642	0.974141
Mylip	119.192	125.118	71.9945	273.986	283.207	132.019	243.7	269.735	306.383	-1.08914	0.163598	-1.3628	0.140922	-0.27366	0.780153
1700113A16Rik	12.3769	14.5293	21.873	53.2001	47.127	108.004	39.9729	26.8702	18.8994	-2.00878	0.16395	-0.740887	0.806739	1.2679	0.402234
Nudc	134.095	156.104	91.8667	71.3693	53.1371	66.9558	128.405	98.5338	106.378	0.972214	0.165267	0.186999	0.930917	-0.785215	0.298267
Cd52	2364.8	2992.08	2988.67	1998.45	2286.93	1717.62	2072.39	2471.72	2349.77	0.480394	0.165327	0.280993	0.587357	-0.199401	0.617327
Cacna1d	29.3677	80.1524	16.8202	0.779081	0.572392	0.195777	0.292627	2.58092	0.0643932	6.59153	0.165408	6.45844	0.30752	-0.133086	0.989434
Tmed7	37.8997	16.8706	29.0623	92.9054	119.884	78.2456	92.6459	46.2558	33.1947	-1.79456	0.165408	-1.04528	0.607626	0.74928	0.618863
Gys1	0.183091	0	0	41.013	4.07034	36.023	12.8756	14.9693	7.69499	-8.80808	0.165408	-7.57824	0.296163	1.22984	0.825344
Mtrf1	0	0	0	3.61716	24.1359	0.587332	41.0849	21.5077	14.8104	-10.4664	0.165408	-12.924	0.186713	-2.45757	0.724393
Cyp4f18	676.227	894.208	658.26	450.448	496.264	280.94	798.815	677.463	555.424	0.850875	0.165684	0.133838	0.953672	-0.717037	0.277579
Thoc6	72.9799	96.8163	88.5773	37.3959	25.9166	48.8791	57.5891	76.7967	49.0998	1.23304	0.165699	0.49931	0.783734	-0.733729	0.453109
Prpf8	147.937	83.3199	176.714	248.638	231.501	194.015	91.2998	121.877	111.593	-0.775553	0.165699	0.282334	0.825926	1.05789	0.113408
Ythdc1	99.4182	91.583	96.0379	144.464	204.058	179.658	108.389	72.151	78.431	-0.864231	0.165699	0.167263	0.931822	1.03149	0.1511
2001-09-01	241.606	227.03	257.322	184.753	156.358	138.545	203.493	281.033	258.603	0.607306	0.165699	-0.0220687	0.996792	-0.629374	0.195495
Tmem68	69.904	137.581	79.862	28.6312	54.1865	43.6583	142.217	74.2158	104.639	1.16864	0.165699	-0.147211	0.965866	-1.31585	0.166808
Fxyd5	222.748	186.747	351.698	240.402	113.079	82.357	224.738	293.881	330.627	0.879548	0.165699	-0.223146	0.902579	-1.10269	0.137651
Tardbp	114.065	234.948	124.558	284.17	266.671	379.155	168.261	206.33	263.368	-1.00517	0.165699	-0.50733	0.691926	0.497843	0.547025
Icosl	46.6148	53.2972	38.7611	81.5252	118.581	77.5931	125.947	104.728	177.532	-0.980134	0.165699	-1.52411	0.0708416	-0.543975	0.487579
Stard5	9.44747	34.9806	3.39117	29.2155	91.0104	149.704	45.5914	114.478	74.4064	-2.7026	0.165699	-3.04773	0.242891	-0.345128	0.909925
Phtf2	211.03	212.913	168.948	95.4652	133.272	113.616	106.985	78.0298	75.984	0.791681	0.16599	1.184	0.0824461	0.392321	0.549196
Msl2	3.69843	8.26313	6.27366	51.308	36.8239	129.474	84.6279	1.60591	14.0377	-3.31903	0.166168	-1.59301	0.735921	1.72602	0.519883
Srrm1	133.143	65.4853	95.4275	145.187	225.109	331.842	105.17	112.098	92.9838	-1.23423	0.166176	-0.0924908	0.982982	1.14174	0.242633
Rcsd1	119.119	152.592	90.8155	279.606	170.35	221.424	194.89	148.575	173.443	-0.906171	0.166176	-0.522607	0.594367	0.383564	0.611498
Slc39a1	170.201	307.733	141.886	275.182	278.278	370.541	425.89	284.962	244.34	-0.64057	0.166176	-0.659032	0.240754	-0.0184622	0.985337
Nostrin	33.7253	21.8973	43.8817	0.250419	0	0	0	0	0	9.76514	0.16662	13.3583	0.177375	3.59315	0.579133
Cmpk1	176.646	57.6353	153.756	80.9409	96.3209	28.9098	43.3089	119.583	92.2755	0.929254	0.16662	0.560399	0.580308	-0.368855	0.640388
Ablim1	431.325	256.708	276.482	494.021	467.454	760.464	304.333	319.432	349.848	-0.849578	0.16662	-0.0279618	0.997411	0.821616	0.224458
1700021K19Rik	115.53	24.2385	75.4535	146.217	208.51	230.495	67.9481	81.2703	75.5655	-1.5945	0.16662	-0.191939	0.966707	1.40256	0.257307
Trappc4	158.447	153.625	193.975	121.648	111.076	59.451	179.088	214.36	184.068	0.833077	0.16662	-0.19514	0.914141	-1.02822	0.142622
Elf4	43.5023	36.4266	27.0954	79.5775	123.287	93.5163	27.3314	70.0003	59.5315	-1.46067	0.16662	-0.517351	0.838544	0.943321	0.415536
Sys1	78.7655	67.62	58.5655	108.57	141.285	111.136	127.41	116.428	136.32	-0.817206	0.16662	-0.899427	0.204554	-0.0822208	0.932776
Rhoq	2.08723	16.8017	28.418	81.3861	109.2	130.257	113.832	42.2411	110.241	-2.89275	0.16662	-2.6537	0.330161	0.239051	0.937945
Slc43a1	0	0	0	24.5132	14.3734	29.3666	0.234102	4.53095	0	-13.3101	0.16662	-7.20069	0.548828	6.10941	0.457392
Sucla2	167.198	296.096	163.217	103.339	114.669	167.716	227.84	167.961	153.192	0.675977	0.166641	0.153853	0.918097	-0.522124	0.324844
Setd5	8.05598	32.7082	17.668	57.652	103.985	69.4357	38.3342	33.4372	32.3898	-2.10338	0.168184	-0.924939	0.736654	1.17844	0.461692
Rab2a	30.7592	20.8644	22.2122	50.8072	80.1985	99.1938	30.9015	61.1391	51.7078	-1.66111	0.168184	-0.972667	0.586517	0.688441	0.623241
Patz1	2.70974	1.30833	0.644322	43.545	19.7793	19.904	23.8199	11.7575	36.4144	-4.41628	0.168395	-3.99628	0.291589	0.419999	0.927462
Fnbp1	105.533	121.33	166.032	260.074	326.295	269.846	20.9521	69.3407	25.9505	-1.19295	0.169539	1.88086	0.074301	3.07381	0.0261963
Hivep2	16.2584	20.8644	50.2232	62.2986	77.0504	161.125	29.731	51.1882	29.2667	-1.92147	0.169804	-0.416288	0.917371	1.50518	0.30684
Clta	158.556	147.359	151.077	222.873	226.445	248.963	212.155	221.013	223.606	-0.611603	0.170669	-0.523426	0.364751	0.0881773	0.894815
Eef1b2	391.557	305.46	457.876	522.457	598.372	759.55	401.368	458.056	349.044	-0.710035	0.17068	-0.0624427	0.978838	0.647592	0.257307
Trim32	0	0	0	9.79416	29.51	43.7236	0	0	16.0661	-15.9761	0.17068	-8.24358	0.618944	7.73249	0.471419
Ptpn2	178.953	272.821	239.586	148.832	101.25	76.8752	180.668	107.882	140.087	1.06793	0.171127	0.673171	0.5549	-0.394756	0.672616
Ppie	161.852	158.101	127.304	47.3848	60.8962	9.39731	142.451	134.007	72.7966	2.04283	0.171311	0.330295	0.946887	-1.71254	0.298267
Stk10	67.4139	4.13157	38.9984	134.614	142.716	163.8	59.2278	87.3785	100.035	-2.43372	0.171311	-1.44833	0.560919	0.985393	0.603395
Grk4	0	0	0.0339117	2.64331	22.1961	30.2802	0.0585255	1.4912	3.41284	-10.2041	0.171311	-6.26342	0.478556	3.94064	0.573012
Calr	245.854	105.493	177.494	293.769	308.011	281.658	251.133	345.327	287.645	-0.804349	0.171411	-0.792715	0.278016	0.0116344	0.994338
Glt25d1	55.5863	9.57146	70.638	114.163	162.528	147.094	38.2757	102.147	44.3347	-2.00826	0.172115	-0.581789	0.875045	1.42647	0.35209
H2-Ob	1951.64	1593.75	1891.9	1118.29	1256.5	1503.57	1576.97	1776.1	1626.67	0.487271	0.172438	0.126206	0.902579	-0.361065	0.349965
Cbfa2t3	26.8777	29.7473	36.2516	104.592	138.614	157.927	4.62351	33.7814	33.2269	-2.15783	0.172639	0.536361	0.907704	2.69419	0.160859
Txnip	199.386	368.191	399.14	506.208	708.717	564.622	199.162	309.624	200.005	-0.937334	0.172639	0.440086	0.726815	1.37742	0.0995693
Emd	66.1323	75.8831	155.248	38.6758	0.572392	1.4357	1.34609	42.2697	28.172	4.51237	0.173106	2.75686	0.553046	-1.75551	0.640665
Agps	55.4398	32.5705	49.9519	77.5185	124.75	354.683	30.6088	32.663	41.92	-1.83702	0.173213	0.421959	0.909914	2.25898	0.149091
Supt6	22.9596	2.82324	23.1278	99.6667	66.8109	97.5623	37.3978	25.0636	35.9636	-2.59995	0.173213	-1.18387	0.734782	1.41608	0.471419
Hiat1	184.006	172.424	181.122	85.365	100.359	19.0557	205.659	204.466	187.191	1.54809	0.173397	-0.168314	0.969612	-1.71641	0.180939
Bptf	153.064	180.894	137.207	269.311	263.523	413.808	105.112	97.7882	210.341	-1.00598	0.173578	0.221998	0.924242	1.22798	0.156988
Rap1gap	0	0	0	4.22929	14.1826	20.6219	0	0	0.0321966	-11.2365	0.173592	-1.5099	0.901007	9.72665	0.257307
Gpr132	107.071	99.3641	86.6783	39.0931	32.054	46.3992	53.1997	27.7019	23.9543	1.34826	0.175122	1.56818	0.195956	0.219928	0.876687
Vamp4	101.872	79.9458	74.6735	24.7636	29.9234	11.2898	73.5666	33.4086	27.2061	1.94393	0.175122	0.938133	0.722287	-1.00579	0.547025
Cnih4	92.4973	158.032	110.518	61.1578	53.5505	50.9021	70.8159	108.972	116.584	1.12821	0.176109	0.287304	0.90536	-0.840903	0.34868
Rnf130	12.1938	41.2468	25.2303	92.2654	31.1318	100.76	98.1473	33.3512	36.0602	-1.5363	0.17618	-1.1298	0.477552	0.406493	0.781675
Zfyve26	13.6586	6.26621	20.9574	48.4421	68.3373	79.8771	21.83	22.0812	27.9789	-2.351	0.177323	-0.865259	0.813374	1.48574	0.409731
U2surp	215.168	510.317	285.57	185.811	151.239	115.835	144.792	201.283	199.072	1.14156	0.177763	0.866777	0.454699	-0.274783	0.798331
Psma3	254.899	331.902	261.696	180.107	192.165	148.464	372.456	257.404	308.218	0.689173	0.177763	-0.140493	0.928584	-0.829667	0.157482
Ctnnb1	103.812	157.55	33.03	248.304	221.961	311.612	101.6	149.521	129.752	-1.51627	0.177763	-0.538444	0.846011	0.977827	0.412089
Acin1	37.68	55.1564	45.7808	92.9054	82.1701	190.23	40.1485	43.2447	63.2985	-1.3464	0.178262	-0.123534	0.977895	1.22287	0.266872
Rbm3	213.227	246.654	232.159	158.793	136.261	69.5662	122.728	174.7	102.321	0.984336	0.178649	0.834074	0.375467	-0.150262	0.887454
Tbce	63.1662	117.405	85.9661	14.246	49.1939	13.3781	84.1597	58.9597	62.7512	1.94451	0.178815	0.402004	0.922965	-1.54251	0.31101
Rab10	34.9703	64.7279	82.8802	110.268	130.601	146.898	93.5237	67.8495	50.8707	-1.15959	0.178815	-0.231369	0.929708	0.928217	0.311276
Def6	23.5821	19.0052	10.1396	53.534	54.1229	85.3589	27.8581	29.8526	38.1208	-1.92414	0.178815	-0.927713	0.718205	0.996425	0.526888
Plekhm2	0	0	0	4.34059	13.4512	24.7332	0.0585255	0.516184	0.0321966	-11.8745	0.179357	-5.03773	0.625849	6.83678	0.418467
Cnnm4	88.4693	91.8585	75.2161	41.0965	44.2332	21.9271	53.0826	62.5156	61.6565	1.30115	0.180247	0.544203	0.779505	-0.756952	0.473985
Gpd1l	21.6413	63.0752	23.6704	134.057	54.4727	147.551	57.0038	69.9716	95.6561	-1.6868	0.181048	-1.25323	0.485484	0.433567	0.79039
Qtrt1	52.5104	108.936	36.9298	11.2967	21.5283	10.2457	23.4687	34.9858	46.5885	2.22512	0.181228	0.896579	0.788413	-1.32854	0.440666
Cflar	17.2105	3.02981	33.2674	57.2068	89.2614	72.4376	44.1282	59.6479	77.0787	-2.39177	0.181249	-2.01615	0.369117	0.37562	0.868376
Mll1	324.29	219.937	389.17	427.437	593.762	947.497	133.555	175.99	167.551	-1.07828	0.182297	0.967819	0.330161	2.0461	0.0581839
Mll5	754.003	516.17	541.366	359.017	434.35	453.42	333.888	342.488	391.962	0.524632	0.182297	0.74872	0.108852	0.224088	0.622516
Ncf4	495.187	412.33	541.875	298.11	385.188	329.689	444.677	461.182	508.385	0.516904	0.182575	0.03425	0.984575	-0.482654	0.257307
Lgr4	7.87289	20.107	9.2918	0	0	0	0	0	0.0321966	11.3344	0.182604	9.74672	0.348379	-1.58768	0.76865
Gmip	80.8162	73.5419	86.407	188.816	159.761	127.516	79.185	82.3027	44.6567	-0.973987	0.182604	0.248899	0.906438	1.22289	0.150051
Tmem123	1080.01	899.029	746.396	493.798	487.869	840.406	1384.65	1103	1108.82	0.615896	0.182987	-0.392602	0.562759	-1.0085	0.0799166
Arpc1b	807.649	630.27	569.309	528.662	468.185	365.19	725.716	737.799	728.577	0.560748	0.184304	-0.136155	0.914173	-0.696903	0.150394
Rin3	8.4954	0	0.20347	145.938	84.3961	12.3992	61.2762	38.7425	45.3006	-6.1606	0.184304	-6.21324	0.306341	-0.0526474	0.996845
Ddx58	89.4214	30.5047	29.6388	111.353	110.885	171.175	75.0297	154.482	133.648	-1.57122	0.184434	-1.38943	0.348904	0.18179	0.920651
Ppp1r13b	6.81097	8.33199	7.73186	42.126	51.8969	41.309	23.7028	31.0857	21.7327	-2.5688	0.184434	-1.73407	0.52409	0.83473	0.713906
Ptp4a1	29.8438	76.5717	24.5521	1.47469	0.0635991	0	13.9291	4.41624	1.8996	7.18346	0.18469	3.06179	0.659516	-4.12168	0.447141
Rps8	248.454	290.105	275.905	369.535	427.354	374.652	343.369	351.923	307.091	-0.52776	0.185332	-0.299844	0.638388	0.227916	0.621439
Ell3	42.001	26.7175	47.0355	88.7039	160.079	38.1766	222.28	324.364	231.526	-1.19046	0.185332	-2.8077	0.0175711	-1.61724	0.12802
Apc	13.1825	1.92806	35.5734	72.8162	65.5389	89.2092	8.01799	46.5999	24.0509	-2.99976	0.185741	-0.859782	0.865637	2.13998	0.353392
Tnks1bp1	0	0	0	3.81193	5.24693	32.3685	0.292627	1.77797	0.515146	-11.1738	0.185741	-7.52946	0.438936	3.64439	0.635111
Zmynd11	7.10391	1.30833	0.135647	24.2628	25.8212	46.7255	72.0449	45.2521	46.7173	-4.24633	0.186418	-5.03278	0.197372	-0.786454	0.817662
Capns1	38.8518	45.1029	101.972	146.105	83.1241	156.23	23.8199	41.266	19.6399	-1.14798	0.186816	1.08503	0.316231	2.23301	0.0567558
Slc12a6	161.669	139.578	147.719	241.459	231.151	291.251	214.73	121.705	141.762	-0.748272	0.186816	-0.0496645	0.984575	0.698608	0.260286
Mdm2	134.352	175.936	153.281	38.8706	73.9976	131.562	111.608	53.5111	91.7282	1.09487	0.187643	0.944971	0.375467	-0.149897	0.902376
Anxa2	453.552	751.119	562.29	283.808	132.064	263.647	35.642	14.7973	46.5563	1.35925	0.188123	4.17991	0.00930468	2.82067	0.0567558
Gga2	127.101	49.5788	100.175	131.359	245.493	341.109	85.2131	151.385	154.995	-1.45134	0.188234	-0.52657	0.825926	0.924768	0.436107
Snx10	68.4759	110.519	81.5237	25.2088	36.3787	43.3973	39.6218	24.4614	37.3159	1.33271	0.188535	1.3756	0.267833	0.0428876	0.983893
Tmem167b	101.798	78.1554	89.4251	36.9785	49.3211	23.9501	41.0264	69.5414	38.6359	1.32626	0.188535	0.867578	0.557815	-0.458682	0.710608
Plekhm3	46.981	88.4155	90.1033	152.171	169.587	149.052	50.3319	30.4549	36.7363	-1.10329	0.188539	0.92945	0.400137	2.03274	0.0635619
Tes	209.382	355.659	191.601	146.773	126.181	91.1017	106.985	153.651	160.017	1.06869	0.188816	0.859168	0.43407	-0.209522	0.845229
Prdx2	176.609	217.389	288.012	134.113	135.244	137.436	123.489	170.857	139.186	0.716473	0.188816	0.642682	0.354126	-0.0737911	0.935086
Rps5	905.969	776.528	1142.89	1288.04	1265.34	1154.04	886.661	1073.23	1090.63	-0.406532	0.188816	-0.119974	0.89118	0.286558	0.389731
Camta2	14.6472	17.9723	9.66483	30.7459	78.9901	105.85	23.5858	16.4892	7.34083	-2.27573	0.188816	-0.162706	0.983969	2.11303	0.267937
Ywhag	24.4975	21.4841	39.6088	82.8886	119.344	52.7946	22.6494	46.686	83.84	-1.488	0.188816	-0.668302	0.762618	0.819702	0.513341
Tfcp2l1	24.7905	85.73	27.9771	0	0.73139	0.391555	0	0	6.31054	9.10231	0.189139	8.41305	0.41715	-0.689267	0.964616
Clpx	88.8721	126.219	83.2193	31.1632	63.5673	50.5105	77.0781	69.1686	121.349	1.09543	0.18966	0.191592	0.948018	-0.903835	0.31101
Atp6v1g1	170.274	188.331	183.801	129.3	88.371	97.6928	237.906	156.461	184.583	0.785281	0.189702	-0.0906296	0.969761	-0.87591	0.188028
Oard1	152.734	158.652	108.483	83.7512	85.5408	44.6372	107.511	143.958	130.75	1.0204	0.190382	0.158497	0.957658	-0.861902	0.300812
Exosc8	188.107	323.777	142.802	114.33	88.53	183.639	283.088	125.06	173.83	0.728635	0.191591	0.164175	0.924242	-0.564461	0.34905
Bre	73.3827	88.7598	128.118	55.4817	51.7061	31.8464	74.2689	135.527	71.9916	1.05084	0.191591	0.0714918	0.984362	-0.979347	0.26149
Ehmt1	25.0834	39.8696	49.7484	85.8102	106.719	90.8406	47.0545	35.2152	31.1341	-1.35108	0.191591	0.00345057	1	1.35453	0.230628
Dock2	278.591	113.962	238.976	442.518	319.109	371.194	194.188	188.551	226.117	-0.907711	0.191591	-0.00639494	1	0.901316	0.232188
Cep350	68.1463	56.6024	49.0024	72.844	134.417	309.198	94.4602	59.5045	42.242	-1.33999	0.191591	-0.0824471	0.987396	1.25754	0.260286
Clk3	120.437	139.716	151.89	108.626	68.7507	48.618	135.955	147.887	158.472	0.920215	0.191591	-0.107153	0.969612	-1.02737	0.187973
Htt	22.7032	17.6969	33.4369	78.9654	47.6676	136.914	19.5475	31.8313	28.0755	-1.82564	0.191591	-0.128002	0.983969	1.69764	0.261938
Lrmp	110.477	103.565	140.225	207.708	145.706	311.938	254.176	221.787	231.333	-0.860482	0.191591	-0.992729	0.204044	-0.132247	0.890954
Mast3	36.3618	2.27236	16.108	77.2403	73.139	27.4088	11.2369	32.4909	50.0979	-2.22187	0.191591	-1.13693	0.689693	1.08494	0.553175
Zfp661	15.0134	12.5324	27.4346	0	0	0	0	6.88245	10.0453	12.591	0.192636	2.70684	0.875548	-9.88421	0.305785
Dusp16	28.0861	31.3999	35.6751	112.299	93.0455	94.4299	7.54979	33.0644	24.0509	-1.64915	0.192636	0.700269	0.788413	2.34942	0.125609
Tnfrsf13c	538.945	526.499	474.933	670.065	670.494	704.015	867.406	967.271	976.717	-0.409881	0.192636	-0.868896	0.0262025	-0.459016	0.186564
Ifi47	63.2028	95.7835	99.2256	220.396	188.349	100.173	278.406	339.85	340.415	-0.931737	0.193417	-1.88424	0.034674	-0.952507	0.224222
Ankib1	23.5454	54.2612	27.5363	32.5823	114.383	221.098	91.6509	28.3901	19.6721	-1.60738	0.193762	-0.195338	0.966707	1.41204	0.288216
Eif2s2	148.816	175.798	158.707	82.4156	71.7398	134.303	116.524	104.441	88.0577	0.789518	0.194714	0.654036	0.41715	-0.135482	0.876601
Nufip2	442.823	432.575	222.461	202.644	207.842	244.069	729.111	491.092	467.366	0.702898	0.194965	-0.642682	0.351764	-1.34558	0.0600838
Ppp1r15b	56.0257	1.17061	35.0647	97.1346	131.428	49.5969	4.03826	72.8106	71.4765	-2.76841	0.194965	-0.862335	0.85249	1.90607	0.387852
Sh2d3c	29.9536	10.0535	21.6357	72.844	50.3705	95.8003	29.848	42.0116	39.0545	-1.91841	0.194965	-0.882818	0.740071	1.03559	0.51642
Lamc1	0.0732362	0	0.881704	39.3714	19.9701	16.5758	23.4687	3.8427	8.01696	-6.93985	0.194965	-6.22124	0.404663	0.718614	0.917159
Sod2	179.026	260.289	153.891	72.7327	120.457	119.946	114.593	98.4477	65.3269	0.903366	0.1955	1.06729	0.200178	0.163921	0.867039
Cbx6	0	0.275438	0	14.246	10.7165	11.4856	11.7636	4.55962	0.19318	-9.07316	0.195628	-6.39425	0.438936	2.67891	0.679213
Slc16a13	6.4814	6.26621	3.22161	0.0278243	0	0	0	0.0860307	0.0321966	9.1069	0.195768	7.47122	0.381197	-1.63568	0.799904
Elmo1	345.492	398.834	164.133	157.597	163.8	149.313	139.174	130.107	162.786	0.879025	0.196002	1.01812	0.207881	0.139094	0.886369
Eif3b	17.9429	17.5592	51.0371	87.3127	114.796	53.1862	68.943	65.4693	37.3159	-1.70657	0.196002	-1.13533	0.553046	0.571242	0.722751
Spag7	157.385	225.515	209.337	130.023	125.227	105.915	199.806	184.679	191.86	0.704201	0.197069	0.0309714	0.995664	-0.67323	0.259255
Ahnak	356.148	630.546	283.468	230.747	139.505	387.508	94.2261	68.9966	33.6133	0.816594	0.197972	2.7476	0.00525271	1.93101	0.031737
D3Ertd254e	24.3144	51.3003	39.6428	0	28.4288	0.130518	0	0	12.6533	8.98802	0.198049	10.5304	0.244362	1.54235	0.812949
2210016F16Rik	100.37	136.411	180.376	115.471	51.6107	20.6871	41.2605	70.8606	60.3043	1.39478	0.198049	1.30381	0.330161	-0.0909658	0.962034
Bpnt1	103.226	53.2283	42.254	7.79081	34.7887	17.0326	64.3195	22.2533	32.9371	1.8743	0.198049	0.699028	0.839286	-1.17527	0.465495
Dars	165.001	238.047	180.037	140.04	94.2539	119.489	165.1	145.621	151.034	0.716939	0.198049	0.320849	0.774739	-0.396091	0.526888
Ctage5	21.861	23.6188	11.0213	57.7911	77.4001	100.956	8.54472	22.1672	17.5794	-2.07785	0.198049	0.168032	0.982982	2.24588	0.222393
Pbrm1	125.197	74.9191	123.371	194.742	163.513	211.178	103.005	131.455	101.902	-0.838326	0.198049	-0.0628505	0.983969	0.775476	0.26774
Supt4a	181.223	195.079	185.226	105.538	140.077	96.4529	281.274	208.825	221.931	0.720116	0.198049	-0.337672	0.754043	-1.05779	0.113566
Idh3b	290.638	262.217	276.278	165.582	212.898	173.459	411.844	366.548	316.589	0.589898	0.198049	-0.402858	0.550136	-0.992755	0.0811337
Rfx7	36.0688	30.7802	47.239	75.4595	115.687	66.499	70.3476	66.387	77.6582	-1.15301	0.198049	-0.918751	0.450509	0.234261	0.845229
Fam108b	15.6725	41.0402	6.91798	75.9325	64.1715	77.9846	36.2273	31.3438	50.1945	-2.04087	0.198049	-1.13017	0.661369	0.910696	0.601918
Rnf111	36.9477	3.92499	29.4693	94.6861	76.3826	202.238	54.019	72.3805	66.164	-2.57776	0.198049	-1.53414	0.577006	1.04362	0.619411
Ptpn14	0	0	1.39038	30.5789	29.3192	4.50288	0	7.62805	0.450753	-8.99222	0.198049	-2.93294	0.790912	6.05928	0.349635
Mcoln2	0.402799	0.0688594	5.86672	36.3385	15.4228	42.2879	3.453	48.6647	26.3368	-5.69852	0.198049	-4.52803	0.375467	1.1705	0.823359
Arpc3	242.558	162.99	235.483	110.045	51.7061	142.852	147.543	152.246	148.845	1.13294	0.198471	0.527539	0.744399	-0.605398	0.53591
Isca2	152.588	188.606	186.175	113.273	99.5962	104.545	100.196	149.923	132.747	0.733253	0.198471	0.470041	0.584983	-0.263212	0.706907
Cox6b1	282.106	379.691	378.217	238.733	223.169	239.958	277.762	277.105	311.824	0.561973	0.198471	0.252856	0.775284	-0.309117	0.530611
Stk38	141.749	61.0783	34.4882	158.626	213.153	194.994	172.65	154.282	103.802	-1.37954	0.198537	-1.0528	0.500096	0.326742	0.811372
Ube2b	335.605	525.053	350.816	250.168	164.467	345.351	346.705	207.334	296.434	0.687265	0.198604	0.492914	0.522965	-0.194351	0.777532
Becn1	238.42	269.722	153.823	133.139	91.1058	45.0288	253.532	193.798	167.519	1.31856	0.199519	0.115169	0.980525	-1.20339	0.271333
Gabpb2	38.9983	7.02366	13.429	43.3781	84.8412	140.372	50.3319	21.3356	34.6436	-2.16158	0.199519	-0.868106	0.80279	1.29347	0.455849
Arhgef6	172.911	84.7659	205.267	272.956	255.573	298.495	125.947	146.539	135.097	-0.903345	0.200639	0.136056	0.959628	1.0394	0.180939
Syf2	240.398	278.95	302.085	195.994	127.58	196.952	222.28	333.168	282.493	0.668755	0.200777	-0.0308602	0.994186	-0.699615	0.226334
Thoc1	110.22	229.508	134.697	47.5239	91.1058	114.856	204.898	156.92	140.699	0.904739	0.200985	-0.132404	0.962184	-1.03714	0.184661
Axl	0	0	0	22.3429	78.9265	2.08829	12.4074	0	0	-15.7686	0.200985	-6.99605	0.725152	8.77256	0.553175
Fcgr3	0.0732362	0	0.0339117	1.33557	23.9133	38.5681	15.3337	0.114708	14.8104	-7.62045	0.201091	-6.29123	0.44293	1.32922	0.812139
Cd48	142.188	231.161	381.744	502.869	271.282	465.167	678.193	598.056	580.151	-0.756824	0.201697	-1.41625	0.0531904	-0.659424	0.3037
Rnf138	116.592	169.256	108.89	51.5584	58.6702	105.393	158.955	63.9781	49.7438	0.929293	0.201827	0.685308	0.514775	-0.243985	0.797007
Rbm7	298.95	378.107	219.341	191.709	154.133	215.485	341.672	200.595	267.425	0.642585	0.201856	0.146222	0.924902	-0.496363	0.359066
Supt20	121.279	48.8213	121.268	30.1894	7.3457	35.5009	50.0978	78.9188	64.7474	2.03678	0.201976	0.595477	0.878531	-1.4413	0.380838
Rbm25	205.867	321.574	220.46	279.384	324.61	496.426	304.976	251.783	259.923	-0.54448	0.202196	-0.154494	0.901126	0.389986	0.397709
Pdia4	214.985	330.388	323.551	364.665	454.67	615.002	479.441	660.572	351.362	-0.751479	0.202695	-0.777999	0.284259	-0.0265196	0.983556
Pmpcb	55.8792	116.235	74.6735	48.1639	23.2137	17.62	55.2481	88.9557	95.0444	1.57498	0.202776	0.0716439	0.994015	-1.50334	0.258933
Zfp664	3.18578	23.4811	4.40852	57.5407	30.6866	74.3954	21.0692	11.3847	15.8729	-2.80615	0.203161	-1.13084	0.804488	1.67531	0.468475
Rrn3	172.252	234.191	155.96	118.587	108.882	81.3128	151.932	159.73	112.463	0.856503	0.203188	0.414013	0.743691	-0.44249	0.562935
Mdh2	452.966	552.459	506.776	404.732	315.515	292.556	439.058	430.555	553.814	0.585832	0.203539	0.088732	0.960415	-0.4971	0.316831
Was	18.8217	13.4964	22.3139	44.9363	70.754	101.413	14.5143	28.7629	40.4068	-2.02464	0.203539	-0.569341	0.894283	1.4553	0.394399
Cnih	46.4684	6.6105	45.0347	111.492	93.2363	35.762	31.3111	53.9699	74.181	-1.50686	0.203539	-1.021	0.559726	0.485865	0.737303
Rftn1	238.823	138.958	227.107	99.2771	132.382	97.236	131.507	185.396	113.268	0.849967	0.203775	0.466347	0.689371	-0.383619	0.619411
Atp6v1h	77.3741	119.402	69.7902	29.939	53.1053	12.0729	63.9684	82.3313	97.1694	1.66083	0.203775	0.209456	0.966707	-1.45138	0.284718
Rgs14	64.7774	24.6517	31.8092	74.597	131.014	109.962	30.7844	70.6312	41.3727	-1.47836	0.203775	-0.315134	0.9298	1.16323	0.357593
Atrn	0.109854	32.9148	14.7516	78.075	84.9048	159.036	46.7619	48.0338	4.7651	-4.1332	0.203871	-1.51034	0.788252	2.62286	0.421355
Hdac1	279.213	109.9	194.755	103.006	94.6037	90.4491	76.6684	151.701	181.17	0.895313	0.204101	0.504594	0.662475	-0.390719	0.631253
Vav1	109.854	92.2028	152.908	200.335	220.371	170.457	153.337	137.42	160.404	-0.746969	0.204101	-0.370667	0.739167	0.376303	0.579133
Eif5b	173.716	139.922	105.635	276.351	209.496	231.148	239.837	195.634	182.201	-0.784393	0.204101	-0.560322	0.529465	0.224071	0.773567
Arf3	24.351	32.6394	39.168	89.7612	51.2927	130.322	33.6522	52.0772	57.0524	-1.47638	0.204101	-0.625544	0.794289	0.85084	0.51954
Gopc	29.1114	62.9375	31.6735	60.6013	95.4941	115.117	90.3048	35.1579	74.7605	-1.1478	0.204215	-0.664024	0.656798	0.483774	0.643578
Mbd2	63.1296	79.2572	43.2713	119.005	104.748	171.24	19.9572	22.4827	17.4506	-1.08513	0.204245	1.59694	0.121128	2.68207	0.031737
Ilk	120.034	97.9181	114.588	76.8229	72.6302	27.213	73.8592	116.113	105.508	1.02964	0.204245	0.207625	0.934156	-0.822014	0.345528
Rps12	64.1915	72.0958	86.2713	126.907	214.234	111.789	58.8767	77.657	95.141	-0.961868	0.204245	-0.0106478	1	0.95122	0.251732
Rab1	171.226	286.317	192.924	138.37	100.964	135.804	196.587	208.739	249.427	0.780678	0.204245	-0.045545	0.989945	-0.826223	0.225336
Arpc4	223.261	175.247	228.09	137.842	152.288	92.7332	249.202	227.465	206.091	0.720458	0.204245	-0.146092	0.934476	-0.866551	0.179983
Myl6b	0	0	0	3.67281	2.51217	6.26487	14.2217	1.92135	1.22347	-9.67446	0.204245	-9.4757	0.323941	0.198755	0.97799
Ddx39	335.166	495.788	372.825	266.529	235.253	278.134	372.515	371.165	484.527	0.617578	0.204646	-0.0435771	0.984471	-0.661155	0.222803
St3gal6	366.95	175.66	323.382	68.5313	79.7851	151.597	63.9684	157.981	135.451	1.44309	0.204648	1.28196	0.363765	-0.161126	0.929037
Rsrc1	99.3083	78.9818	58.8029	27.5461	22.4505	23.2322	19.6646	25.9526	65.6489	1.62902	0.204648	1.21026	0.511399	-0.418762	0.803886
Fam46c	65.7661	79.5326	66.7382	10.128	16.186	8.48368	19.5475	3.75667	5.28025	2.55785	0.204722	3.13215	0.213739	0.574298	0.833938
Cmpk2	0	0	0.0339117	9.07072	21.5919	0	0	25.5224	63.5239	-9.04911	0.204722	-10.4607	0.257557	-1.41163	0.806117
Nsmf	0	0	0	10.6567	11.5114	49.0748	0	1.14708	8.33892	-12.5085	0.205291	-8.92995	0.470233	3.5786	0.694537
Grb7	12.2671	6.12849	24.0095	0.667783	0	0	0	0.401476	0.0321966	8.47743	0.205768	8.35919	0.302808	-0.118238	0.983686
Mier2	0	0	0	15.526	7.2821	27.4741	0	4.70301	0.28977	-12.3476	0.206371	-7.63351	0.534055	4.71407	0.58666
Dnajb1	355.635	871.967	833.21	220.647	397.59	295.167	605.856	304.577	659.773	1.21553	0.206373	0.457605	0.842862	-0.757925	0.458816
Pkig	298.95	418.941	297.473	200.029	228.48	196.104	238.316	351.12	262.37	0.697505	0.206671	0.255653	0.85352	-0.441852	0.467829
Abca1	180.088	200.587	133.273	68.6426	137.533	80.5297	79.5947	77.5423	81.1999	0.875192	0.206899	1.0858	0.193344	0.210607	0.818114
Rabac1	200.338	175.523	268.716	138.287	173.594	40.0691	123.898	195.605	206.155	1.05913	0.206899	0.336313	0.875548	-0.722816	0.424513
Ftl1	1102.97	1468.77	1519.41	1178.47	956.913	764.902	1406.02	1393.73	1401.36	0.501155	0.206899	-0.0489586	0.977895	-0.550114	0.2155
Blvrb	32.2239	54.6744	55.5134	104.425	53.3279	113.877	146.314	147.256	132.747	-0.909431	0.206899	-1.6407	0.0595083	-0.731272	0.349965
Unc119	16.5514	13.0833	15.3281	72.3432	44.2014	90.1881	8.07652	7.74276	15.1646	-2.21943	0.20717	0.558158	0.913491	2.77759	0.176915
Lax1	227.765	228.82	296.422	312.884	386.587	599.274	250.782	202.746	230.882	-0.741801	0.207332	0.155894	0.931822	0.897695	0.175342
Mbnl3	237.542	373.356	236.025	126.74	93.5225	14.096	217.013	188.608	225.827	2.02492	0.207923	0.460663	0.918097	-1.56426	0.353939
Tdo2	0	0	0	7.9021	0.540593	8.74472	3.51153	7.31261	0.160983	-9.90712	0.207923	-8.94308	0.359381	0.964035	0.888923
Psmb7	133.546	56.1893	130.458	93.0723	47.9537	19.1862	87.0274	144.044	98.908	1.14291	0.207929	-0.133306	0.970739	-1.27621	0.213563
Prpf40a	299.353	393.945	133.951	138.649	126.53	138.61	216.72	176.478	228.145	0.929819	0.208312	0.335757	0.85352	-0.594062	0.457134
Dock11	120.437	88.5532	93.8675	209.99	218.113	110.94	159.072	132.401	208.634	-0.805935	0.208312	-0.724562	0.384273	0.0813725	0.938809
Vpreb3	35.8857	31.8131	32.8265	93.4618	32.8172	118.772	380.123	372.054	353.036	-1.16751	0.208312	-3.43933	0.0103104	-2.27182	0.0635619
Tab3	0	0	0	0.0834729	20.6061	6.8522	38.0416	3.728	8.5321	-10.0233	0.208708	-11.9505	0.240741	-1.92713	0.782593
Fktn	0	0	0.101735	12.4653	7.3775	0.456814	0	8.63174	0.482949	-8.99426	0.209466	-5.70224	0.548734	3.29202	0.592004
Atpif1	132.484	143.434	191.737	75.7656	99.9778	75.309	141.983	110.377	95.7527	0.885164	0.209678	0.424945	0.754439	-0.460219	0.570517
Fam213a	139.881	125.186	75.3178	63.829	51.0701	39.0902	64.6122	95.7521	63.202	1.17481	0.210572	0.631665	0.70441	-0.543141	0.611228
Srp14	316.783	266.004	300.118	194.965	176.424	220.249	235.565	281.234	287.065	0.572597	0.210572	0.135948	0.924242	-0.436649	0.375953
Aco2	124.831	42.4863	129.983	77.4629	42.993	22.5796	61.2177	106.506	85.965	1.07076	0.210572	0.0958411	0.981744	-0.974917	0.292572
Tmem59	385.113	630.546	403.617	335.06	250.93	348.81	482.777	373.058	464.372	0.578155	0.210572	0.0726634	0.968329	-0.505491	0.31101
Terf1	56.9045	78.0866	92.7145	17.2511	44.5512	15.2054	90.5389	67.7922	62.88	1.64737	0.210572	0.0519068	0.998837	-1.59547	0.261938
Slc15a4	70.1603	53.6415	44.0852	97.4685	189.494	78.7025	64.9633	40.8932	58.7266	-1.07907	0.210572	0.0060618	1	1.08514	0.257307
Psmb8	1347.62	1208.14	1499.54	1179.42	1171.56	696.314	1233.42	1399.75	1558.8	0.442557	0.210572	-0.0463249	0.975932	-0.488882	0.215599
Chd2	124.575	78.9129	94.9188	135.365	175.693	212.353	103.356	88.0094	141.987	-0.816161	0.210572	-0.144273	0.953223	0.671889	0.339836
Ddx54	33.4689	25.8911	81.5915	103.2	80.7709	112.376	56.6527	104.154	38.4428	-1.25105	0.210572	-0.526397	0.799386	0.724652	0.513472
Ndufs7	121.719	151.353	143.887	95.4652	83.2831	90.2533	221.226	208.051	200.134	0.628478	0.210572	-0.598808	0.350086	-1.22729	0.0635619
Stk24	57.82	103.565	76.03	116.055	156.168	334.779	73.1569	155.457	115.586	-1.31819	0.210572	-0.627966	0.761398	0.690222	0.579133
Dgkq	0	0	0	17.3345	11.9248	1.56622	0	16.948	17.3218	-11.8284	0.210572	-10.8175	0.370838	1.0109	0.902674
Atxn2l	25.1566	2.75438	38.7271	86.2832	71.8988	55.2092	5.5014	35.1292	25.4675	-2.35493	0.210715	-0.150403	0.984575	2.20453	0.26774
Ikbkg	128.2	93.0979	106.076	71.3415	54.0275	6.00384	49.1029	131.34	125.019	1.80921	0.211	0.334326	0.940249	-1.47489	0.324478
Pygo2	0.256327	0	5.49369	51.4193	36.6967	15.4664	0.117051	6.76775	3.15527	-6.69088	0.211158	-1.8459	0.870453	4.84498	0.345528
Ube2j1	309.093	227.305	143.65	122.149	133.336	127.843	70.5232	73.2981	91.3418	0.772347	0.211203	1.48997	0.0496623	0.71762	0.2802
Uqcrfs1	201.693	315.858	173.696	143.601	129.043	167.977	274.602	220.697	196.786	0.615749	0.211261	-0.0283346	0.995664	-0.644084	0.234952
Tnrc6c	68.2195	57.7042	82.7445	88.6482	165.231	205.37	95.7477	93.544	72.8287	-1.10116	0.211261	-0.312171	0.901007	0.788984	0.40364
Slc35c1	5.60257	0	8.10489	49.1934	61.1188	27.4741	2.22397	55.4324	33.0659	-4.88766	0.211261	-2.972	0.538624	1.91566	0.641647
Eif1ax	175.95	143.296	83.0497	71.4528	69.1323	26.2994	101.425	94.3183	98.4895	1.29741	0.211357	0.423554	0.871791	-0.873856	0.434765
Ensa	234.466	204.168	261.866	206.122	146.787	111.201	140.11	183.475	184.132	0.626897	0.211756	0.467442	0.517535	-0.159455	0.809821
Pdpk1	24.5707	17.8346	43.8139	56.5668	77.0504	152.576	34.9397	52.9089	59.5315	-1.77037	0.212011	-0.795558	0.762618	0.974812	0.531191
Taf9b	117.764	24.5828	71.3163	21.7864	34.6933	8.48368	113.364	103.294	74.5352	1.69244	0.212011	-0.816351	0.773635	-2.50879	0.133267
Atf3	24.4243	26.924	28.1128	0	0	0	0	0	0	12.4438	0.212083	12.444	0.32509	0.000174023	1
Commd4	297.376	446.484	289.674	236.367	170.668	74.5911	231.176	239.137	213.206	1.16557	0.212083	0.617615	0.700361	-0.547959	0.607317
Senp7	47.0176	41.3157	55.5812	108.849	91.8372	76.7447	69.0601	74.2158	72.5712	-0.943924	0.212139	-0.597627	0.60889	0.346298	0.710608
Nr2f6	0	0	0.101735	5.92658	6.93231	5.67754	1.81429	6.05082	0.0965899	-8.73673	0.212139	-6.14414	0.478556	2.59259	0.706095
Tinf2	59.7974	66.7248	79.5229	16.1659	36.6967	4.76391	53.4923	58.128	48.3593	2.0845	0.212391	0.362242	0.946489	-1.72226	0.339836
Rnf31	10.4362	17.3526	16.5828	34.836	65.5389	105.132	12.2318	32.7203	17.9013	-2.23644	0.21255	-0.529176	0.922228	1.70726	0.385258
Glipr1	122.414	113.343	147.245	41.3191	67.7967	53.4472	71.8693	24.6621	36.9939	1.28617	0.212672	1.63651	0.197201	0.350336	0.794425
Rragc	18.126	40.8336	34.183	56.6781	61.8184	175.155	28.5604	55.3177	35.2875	-1.61529	0.212813	-0.480477	0.894211	1.13482	0.429765
2310042D19Rik	0	0	0	3.70063	15.8362	26.3647	0	0	9.62679	-13.8788	0.212813	-7.26955	0.67737	6.60923	0.529465
Nfatc3	108.719	78.2932	94.9866	125.655	220.657	192.71	37.2807	64.3223	79.8798	-0.937895	0.212866	0.668494	0.544455	1.60639	0.0891206
Hars	109.452	191.773	101.769	63.4116	63.7899	26.5604	130.804	127.641	81.6506	1.36525	0.213063	0.250356	0.946136	-1.11489	0.341811
Rbm48	88.0299	104.253	53.4787	35.8655	38.3821	26.3647	71.9864	47.3742	71.895	1.23276	0.213147	0.350287	0.90252	-0.88247	0.410224
Metap2	189.352	266.279	257.966	162.132	140.936	106.111	199.279	190.214	300.91	0.822908	0.213147	0.0650063	0.983969	-0.757902	0.291531
Mast4	21.4948	30.6424	10.9196	49.4716	87.6714	69.3704	30.4918	35.1005	25.7251	-1.76247	0.213147	-0.650109	0.854026	1.11236	0.473985
Neu3	0	0	0	14.9973	4.73814	35.6967	0	0	6.24614	-14.7004	0.213147	-6.77093	0.722145	7.92944	0.547559
E230008N13Rik	0.109854	0	0	6.73348	2.79836	11.5509	6.84748	10.3237	12.8465	-7.99064	0.213147	-8.29221	0.288717	-0.301568	0.977255
Tcf7l2	0	0	0	7.76298	15.709	20.0345	0	2.2368	0	-13.5229	0.213488	-5.66409	0.739167	7.85882	0.480626
Pik3cd	79.8641	75.6765	36.0481	105.871	144.72	165.758	63.3831	100.713	73.5049	-1.14248	0.214103	-0.387992	0.875384	0.754485	0.459034
Drg1	186.862	211.467	229.548	187.786	73.1072	68.3263	338.57	243.123	194.532	1.0309	0.214812	-0.305022	0.895468	-1.33592	0.166808
Pdzd8	29.2945	55.1564	67.8573	126.183	117.627	96.3877	94.8698	54.4287	76.6923	-1.20431	0.215289	-0.61118	0.741064	0.593128	0.597196
Coq2	38.742	24.7894	9.32571	67.8357	50.6249	110.875	39.6803	34.7277	44.3025	-1.78316	0.215578	-0.833256	0.761123	0.949901	0.544583
A330023F24Rik	0	0	0	4.59101	2.57577	5.54702	0.994933	3.06843	6.47152	-9.96637	0.215716	-9.43405	0.349941	0.532321	0.953126
Fam168b	65.3267	122.914	80.6081	179.022	187.872	202.434	55.4822	126.064	97.5236	-1.09371	0.215789	-0.0582276	0.993332	1.03549	0.281216
Cdk7	98.3928	56.1204	104.821	45.8545	41.8482	41.7658	103.824	111.41	105.444	0.968198	0.215789	-0.341326	0.864921	-1.30952	0.149731
Armc5	0	0	0	10.0167	7.79089	10.0499	0	0.401476	0.418556	-11.2867	0.215789	-5.68938	0.601326	5.59728	0.485509
Arl5b	202.901	132.072	166.066	12.6322	25.1853	0	39.5632	14.4818	46.2021	4.12848	0.215834	2.28378	0.644326	-1.8447	0.630611
Eif4g3	98.8323	91.101	76.81	190.04	190.098	136.848	42.2554	94.433	89.41	-0.918244	0.215834	0.314828	0.871791	1.23307	0.15159
Mak16	108.683	133.794	146.6	86.3666	50.0525	78.5719	142.041	134.839	178.079	0.866413	0.215834	-0.2524	0.90252	-1.11881	0.166808
Mynn	60.0171	59.2191	84.7114	41.7921	32.849	25.5163	61.6859	106.104	84.8381	1.03781	0.215834	-0.292394	0.903186	-1.33021	0.166808
Zfp273	0	0	0	20.7291	9.69887	10.9635	0	7.14054	8.95066	-12.098	0.215834	-9.82493	0.433656	2.27308	0.799128
Cr1l	125.234	314.963	218.459	78.6593	117.054	158.319	222.631	138.337	198.782	0.894655	0.215913	0.202414	0.92857	-0.692242	0.370141
Itk	0.0366181	0	0	28.3251	7.85449	0	0.117051	6.88245	20.8634	-9.08367	0.215913	-9.42623	0.291756	-0.342562	0.96653
Apoc2	16.7345	65.0722	3.66246	0	0	0	0	0	0	11.7527	0.215951	11.7959	0.330161	0.0431829	1
Zfp937	0	0	0	20.1448	15.6136	0.130518	0.0585255	0.258092	4.60412	-11.2016	0.215951	-8.35849	0.469168	2.84313	0.71687
Itpr1	94.6578	93.9931	50.8336	281.749	184.565	107.09	85.5058	72.954	111.529	-1.24792	0.216236	-0.15969	0.966707	1.08823	0.311276
Fcrl1	302.905	258.361	355.598	536.703	683.786	278.983	879.872	963.314	1060.59	-0.646288	0.216236	-1.6714	0.0159446	-1.02512	0.107351
C230081A13Rik	6.66449	0.619735	0.169558	82.1652	32.1176	38.3723	60.5154	2.03606	24.1475	-5.86749	0.216236	-3.96111	0.515064	1.90637	0.733158
Tars	94.2916	97.2295	128.797	94.38	42.357	18.2073	77.0781	119.066	139.959	1.28861	0.216343	-0.0335619	0.999415	-1.32217	0.253548
Bcl6	58.1862	130.42	108.755	183.14	198.207	234.737	471.481	337.154	754.27	-1.04604	0.216343	-2.38473	0.0327005	-1.33869	0.168652
Xylt1	0	0	0	22.7603	6.13732	6.72169	0	1.92135	1.73862	-11.7445	0.216343	-7.70449	0.516181	4.03999	0.619339
Utp11l	63.3859	94.4063	92.2398	45.4927	42.8022	34.261	104.058	82.5321	105.669	1.02127	0.217788	-0.234186	0.928199	-1.25546	0.179983
Luzp1	10.0334	46.1358	11.4961	0	14.4052	0	0	0	5.6988	9.79229	0.217932	10.7475	0.283539	0.9552	0.916658
Gatad2a	74.1517	33.81	39.7106	103.868	115.878	102.326	27.4485	81.9012	72.8287	-1.21992	0.218144	-0.27173	0.928953	0.948193	0.379534
Scaf11	99.4914	98.8133	116.69	140.819	260.216	255.75	67.714	116.744	166.199	-1.03448	0.21882	-0.0931432	0.981848	0.941335	0.30581
Gml	0	0	0	11.7419	0.0317996	13.0518	22.2982	3.44123	0	-10.4333	0.219002	-9.57247	0.377879	0.860795	0.880491
Myo9b	35.3731	3.44297	39.168	77.4629	127.294	104.48	11.6466	12.6752	22.9562	-2.30822	0.219217	0.51275	0.928199	2.82097	0.172702
Zfp655	99.9674	174.214	107.805	53.1166	43.3428	98.9328	93.1141	68.2797	112.914	0.995423	0.219425	0.423745	0.814111	-0.571678	0.539151
Ociad1	232.671	216.976	160.741	130.524	121.379	101.217	124.191	153.335	247.882	0.781802	0.219425	0.258725	0.88026	-0.523077	0.457134
Dhodh	62.1775	20.107	72.198	13.1609	0.127198	0.195777	56.4771	33.2365	26.53	5.25961	0.219425	0.0319569	1	-5.22765	0.281537
Smim14	744.226	970.987	695.596	600.588	594.875	521.812	925.581	1050.95	943.425	0.484603	0.219425	-0.280031	0.682984	-0.764634	0.108781
Nuak2	38.1194	21.7596	57.8194	75.8212	124.114	62.6487	25.7512	89.902	66.164	-1.25188	0.219425	-0.568308	0.782912	0.683574	0.557611
Cbx7	46.029	18.2477	45.3738	118.504	64.9029	98.3454	68.2993	52.1346	64.844	-1.39612	0.219425	-0.815829	0.666854	0.580286	0.659897
Pik3r4	55.8426	17.628	26.4172	86.4501	104.016	192.971	105.873	132.917	39.4087	-1.89336	0.219425	-1.44733	0.524805	0.446039	0.821796
Ggnbp1	0	0	0	9.32114	4.86533	22.3186	0	0	0.354163	-12.0138	0.219425	-3.71356	0.811413	8.3002	0.408997
Cox6a1	308.8	370.188	448.618	279.606	270.487	240.414	367.482	402.308	409.831	0.505245	0.219875	-0.0746658	0.965246	-0.579911	0.210025
Hnrnph1	249.735	367.296	291.742	407.849	473.019	420.464	292.92	235.925	219.195	-0.539465	0.22036	0.277305	0.740142	0.81677	0.117467
Psd4	79.7176	24.4451	29.198	80.2453	146.819	199.04	20.601	91.5366	67.9993	-1.904	0.22036	-0.518422	0.906438	1.38558	0.429317
Sash3	292.908	274.061	283.841	357.626	392.407	479.85	388.902	496.139	439.902	-0.530694	0.22036	-0.63926	0.221839	-0.108565	0.857489
Cry2	1.02531	0	0	5.31444	1.68538	37.9155	0.117051	0	7.30863	-9.96719	0.22036	-2.5297	0.867322	7.4375	0.364642
Msh2	68.5857	81.6673	71.7571	43.6285	17.0446	37.0672	129.634	67.1326	90.3115	1.23714	0.220822	-0.353778	0.902579	-1.59091	0.174088
Zyx	8.71511	5.43989	6.03628	85.5876	69.4185	6.13435	23.1761	44.3631	91.4062	-2.496	0.221268	-2.69769	0.258524	-0.201688	0.94834
Scai	119.485	221.796	166.235	48.8873	79.0537	90.1881	56.3601	47.0301	18.2233	1.15573	0.221467	2.1093	0.0678792	0.953576	0.360202
Evi2a	225.165	266.073	217.374	113.857	127.961	208.96	107.745	101.487	76.4348	0.690283	0.221467	1.31524	0.0554496	0.624952	0.308843
Cyth2	70.6363	73.6796	105.567	33.6674	39.2089	14.6833	50.566	60.1928	26.7232	1.51992	0.221467	0.855153	0.689527	-0.664772	0.654783
Plekha2	527.703	260.633	439.631	249.918	309.601	247.723	300.002	366.978	396.179	0.55965	0.221467	0.169338	0.897876	-0.390312	0.437448
Lsg1	83.2696	83.0445	76.776	43.0442	30.0188	51.2284	87.6712	93.9168	63.2342	1.00751	0.221467	0.0192978	0.999609	-0.988211	0.269067
Rps4x	644.479	560.998	666.704	774.573	844.851	820.894	713.426	741.125	688.492	-0.385039	0.221467	-0.197115	0.744031	0.187924	0.610653
Nup153	31.3817	104.391	44.3904	97.5242	66.2067	214.441	86.0325	60.7376	76.2416	-1.08197	0.221467	-0.528302	0.766512	0.553669	0.596347
Adam17	64.7408	108.936	73.8257	101.559	118.263	232.714	139.349	139.513	93.338	-0.830599	0.221467	-0.620457	0.532275	0.210142	0.817037
Fam32a	282.216	371.772	358.107	278.493	192.356	126.864	584.787	473.742	537.716	0.785894	0.221467	-0.671493	0.442482	-1.45739	0.0755634
Sec23ip	40.7926	29.7473	40.7279	101.253	54.5363	97.8886	96.8012	67.9069	75.1147	-1.15053	0.221467	-1.09304	0.373521	0.0574931	0.974141
Fam199x	0.58589	3.51183	9.2918	25.181	27.9518	125.754	6.2037	13.4781	13.3938	-3.9799	0.221467	-1.83831	0.758384	2.14159	0.526888
Zfp608	5.56595	0.137719	4.00158	38.2306	30.9728	39.4165	13.2268	24.8915	33.1303	-4.09662	0.221467	-3.19571	0.460844	0.900906	0.813528
Chordc1	310.778	824.178	381.099	119.7	263.491	551.178	688.377	166.785	435.524	0.877971	0.221846	0.359542	0.832376	-0.518429	0.51954
Arhgap15	459.521	367.434	282.111	176.823	110.09	319.9	348.11	320.894	287.838	0.957968	0.222921	0.226096	0.924909	-0.731871	0.382966
Apip	125.747	69.6169	118.047	25.8488	37.4599	60.8867	44.4794	54.2567	57.3422	1.34362	0.223481	1.00543	0.515624	-0.338194	0.812278
Ash1l	100.883	54.3989	104.346	160.713	187.904	144.353	56.3601	44.4778	103.544	-0.954474	0.223679	0.371488	0.851402	1.32596	0.149731
Rufy3	0	0	0	0.445189	16.822	8.87524	0.64378	3.64196	7.08326	-10.5955	0.223679	-9.59327	0.375467	1.00225	0.940369
A230073K19Rik	0	0	0.0678234	4.59101	3.11636	20.0998	4.56499	1.66326	4.82949	-8.08487	0.224006	-7.16652	0.410539	0.918347	0.912814
Asb2	9.99674	23.2056	18.7871	69.4773	95.2715	67.6084	17.7918	30.0821	3.12307	-2.3783	0.224327	0.219432	0.980783	2.59773	0.255445
Fkbp3	217.072	328.046	223.41	188.76	131.905	101.804	348.402	261.648	212.626	0.84409	0.224327	-0.0906231	0.975489	-0.934713	0.225576
Smpdl3a	54.268	77.6734	15.6333	91.7367	61.1824	207.328	102.654	49.9838	59.0486	-1.34765	0.224489	-0.643747	0.762618	0.703901	0.570517
Traf2	173.57	155.003	78.7768	48.7482	73.139	67.2821	52.9656	96.7845	108.567	1.07784	0.225398	0.613997	0.703812	-0.463846	0.661828
Tube1	0	33.6723	10.6144	0	0	0	22.1812	8.48836	0	10.6627	0.225398	0.415446	0.987126	-10.2472	0.274184
Trmt10c	142.591	97.6427	141.412	115.833	52.1513	44.0499	130.044	147.198	146.72	0.931622	0.225398	-0.17884	0.946489	-1.11046	0.198828
Chst3	50.8259	1.44605	78.8786	198.805	247.56	282.637	114.417	149.808	148.62	-2.92778	0.225726	-1.98823	0.559213	0.939554	0.724239
Mtch1	0.0732362	0	2.78076	22.9829	33.9301	34.1305	56.7697	24.0886	7.37303	-6.47908	0.225774	-5.94068	0.38539	0.5384	0.937068
Tram1	198.69	181.445	131.001	343.241	262.76	218.226	327.918	336.896	349.044	-0.685383	0.226669	-0.98798	0.146361	-0.302597	0.647962
Immp1l	47.4937	81.5984	72.1301	30.3285	29.5736	30.0844	76.4343	71.6922	62.6224	1.12841	0.228966	-0.0878528	0.984115	-1.21626	0.241557
D830031N03Rik	0	0	0	0.38954	11.7658	54.3608	0	0	6.14955	-12.6289	0.229125	-7.40534	0.666566	5.22351	0.570453
Rnf25	23.7651	27.0618	47.1033	0	3.21176	0.71785	14.9825	4.04344	42.4995	6.23576	0.229181	1.85552	0.871895	-4.38024	0.355595
P2rx4	203.23	132.348	134.256	78.8819	37.7779	81.5086	38.0416	80.8401	68.4178	1.24415	0.229181	1.36304	0.284259	0.11889	0.944765
Taf7	43.5023	101.223	87.4921	31.5249	20.2563	42.6794	39.0365	30.3975	20.3805	1.27702	0.229293	1.33351	0.323941	0.056496	0.97977
Pptc7	37.0209	54.881	66.5008	90.262	109.136	111.593	58.2329	66.6164	40.9541	-1.02592	0.229293	-0.0721675	0.985914	0.953753	0.303546
Trim30b	26.9509	31.1245	10.1396	65.0532	60.6736	66.5643	69.6453	47.8617	33.5489	-1.58954	0.229372	-1.18999	0.537245	0.399552	0.813617
Zrsr1	0.402799	0	10.6822	44.4632	92.1551	22.4491	0.175576	10.1803	12.8143	-6.51943	0.230497	-2.08954	0.860252	4.42988	0.369279
Cd80	144.239	35.738	57.989	0.0556486	17.4898	0	0	0.0286769	0	6.79027	0.23068	12.7477	0.101321	5.95746	0.434765
Ctbp1	51.9977	27.4749	78.5395	119.005	92.1869	119.424	56.6527	82.1306	41.5658	-1.14734	0.23068	-0.214921	0.950531	0.932418	0.360202
Nup98	50.9358	76.916	93.9014	3.1998	3.40255	0	0	43.5315	6.95447	7.19368	0.231109	4.91341	0.596222	-2.28027	0.676664
Mzb1	731.996	884.706	1185.59	641.656	742.87	481.873	456.792	652.915	442.897	0.568985	0.231169	0.853938	0.12997	0.284952	0.606816
Irf8	394.34	320.747	267.326	390.792	572.583	393.643	221.929	246.564	305.964	-0.458306	0.232601	0.338367	0.55446	0.796673	0.0891206
Wbp5	92.9367	96.1278	151.687	35.3647	34.5979	83.4664	67.6555	48.722	62.8478	1.25016	0.232652	0.94588	0.524602	-0.304279	0.823359
Cdk12	26.1087	98.1247	66.3991	94.5748	75.1106	177.244	90.2463	80.8115	46.5563	-0.954993	0.232652	-0.322089	0.881276	0.632904	0.471465
Nlrc4	3.0393	28.5078	2.88249	27.1009	38.0323	64.2149	41.4361	4.50227	7.53401	-2.7703	0.232652	-0.786757	0.899278	1.98355	0.415536
AA467197	11.5713	23.2745	31.2666	0	0	0	0	0	0	12.0982	0.233003	12.0995	0.350086	0.00128547	1
Zscan26	606.249	827.69	541.095	438.734	440.869	629.946	649.34	481.141	426.476	0.386889	0.233138	0.342172	0.438936	-0.0447166	0.934269
Dok3	107.877	75.3322	140.089	155.232	199.574	281.658	73.0983	134.237	119.385	-1.03563	0.233138	-0.0157176	1	1.01992	0.277206
Snhg5	74.5545	116.166	103.804	31.4136	60.3874	20.0998	26.395	55.9486	37.5091	1.5126	0.233175	1.38753	0.399451	-0.125072	0.950898
Smarcd2	80.7795	47.9262	59.3794	96.2999	119.248	175.612	69.4112	51.7618	52.9634	-1.01921	0.233811	0.129013	0.969761	1.14822	0.223433
Oas2	0	0	0	16.0268	5.72392	12.856	0	4.67433	27.2061	-12.15	0.234261	-10.4835	0.437859	1.66652	0.874023
Slc44a1	4.87021	7.78111	6.51104	0	0.0317996	0	0	0.0573538	0	8.7106	0.234842	8.32233	0.375467	-0.388264	0.974141
Eif1	478.928	463.906	532.108	334.365	383.725	368.192	391.594	385.446	347.627	0.43995	0.234842	0.391277	0.438398	-0.0486731	0.937068
Ywhaq	224.945	212.5	181.767	151.726	111.585	115.313	188.042	136.043	179.722	0.70109	0.234842	0.299653	0.820711	-0.401436	0.552783
Fchsd2	120.034	164.643	154.603	245.883	232.2	290.338	97.9132	176.133	177.661	-0.81094	0.234842	-0.0356205	0.996792	0.775319	0.300812
Usp25	39.7306	83.3199	35.5055	90.7072	139.537	125.102	39.6803	56.2067	59.113	-1.20043	0.234842	-0.0504977	0.996792	1.14993	0.291531
Card11	39.5842	40.8336	67.213	119.867	117.054	89.9923	66.7191	37.5667	63.6527	-1.15183	0.234842	-0.209331	0.956372	0.9425	0.368431
Mtmr4	22.0075	76.2962	14.9211	98.3589	159.03	71.6545	45.9425	24.2033	57.5354	-1.8055	0.234842	-0.301902	0.956416	1.5036	0.330104
5730480H06Rik	0	0	0	9.87763	5.78752	18.2073	0	0	3.67041	-13.2488	0.234842	-5.97773	0.741064	7.27104	0.543273
Pdxp	0	0	0	11.6862	9.92147	0.0652591	0	1.57723	6.08516	-10.7984	0.234842	-8.73541	0.451856	2.06303	0.762771
Myzap	0	0	0	22.2038	0.0317996	11.4856	14.3387	9.77882	10.9468	-10.6648	0.234842	-11.6163	0.30752	-0.951445	0.912814
Fcna	0	0	0	0.222594	93.2681	39.6123	10.4761	1.43384	0	-12.4275	0.235091	-9.939	0.45913	2.48854	0.866401
Smpd5	29.1846	18.11	76.8778	7.0952	1.46278	0.130518	17.4991	7.48467	12.6211	4.28419	0.235183	1.03171	0.918572	-3.25248	0.437968
Gm2a	491.452	561.48	464.387	929.527	784.782	558.161	1076.4	1115.79	871.949	-0.567115	0.235433	-1.00414	0.075356	-0.437028	0.397502
Dmxl2	33.6887	54.4678	45.3738	2.55984	0.0635991	0	0	0	0.0321966	7.42143	0.235673	11.6487	0.151947	4.22724	0.568673
Cep192	41.708	44.4832	20.2792	93.6844	82.1383	105.132	14.9825	24.0599	37.1227	-1.46031	0.235673	0.471411	0.891644	1.93172	0.175342
Zfp493	0	0	0	2.19812	0.667791	4.11132	7.66684	6.68171	7.05106	-8.66846	0.235673	-10.5652	0.284259	-1.8967	0.781675
Ccng2	46.981	68.3774	22.9921	94.7974	89.8656	133.194	45.1817	60.9384	44.2382	-1.24371	0.236146	-0.22013	0.957012	1.02358	0.362971
Gm14295	3.8449	2.5478	1.62776	0	0	0.0652591	7.14011	0.487507	3.41284	7.62014	0.236214	0.312207	0.984575	-7.30793	0.280414
Mfhas1	1.50134	2.96096	0	79.1323	66.7791	31.5201	50.6246	13.7936	0.418556	-6.01561	0.236214	-3.70522	0.655794	2.31039	0.667417
Hsd3b7	13.9515	0	0	12.1036	8.74488	37.9155	0	0	4.18556	-9.54684	0.236351	1.25269	0.956372	10.7995	0.231108
Aida	1.42811	55.0187	6.71451	44.2963	48.1127	126.994	45.4158	33.8674	34.0318	-2.58696	0.236351	-1.94657	0.555914	0.640394	0.805135
Zfc3h1	135.231	79.8081	55.5473	199.639	144.815	159.363	56.3015	58.4148	101.001	-1.00734	0.236684	0.30938	0.896542	1.31672	0.173249
Phf5a	57.1609	84.3528	134.426	77.7689	29.192	32.5643	92.9385	92.7697	76.7245	1.02603	0.236684	-0.0412725	0.996792	-1.0673	0.262728
Casp9	17.7964	0.0688594	5.83281	58.0415	63.6627	35.5662	1.52166	26.2107	25.3387	-4.36286	0.236812	-1.60361	0.813374	2.75926	0.458816
Qpct	40.5729	19.9692	79.0481	6.177	0.0317996	0	0	0	0	7.77452	0.237029	15.2652	0.150112	7.49072	0.357593
4921507L20Rik	0	0	0.135647	4.61883	1.78078	6.19961	0	0.286769	0	-8.25955	0.237029	-0.68895	0.977895	7.5706	0.30684
Inpp5f	90.5932	57.0845	75.8943	123.874	137.152	276.764	46.996	95.9815	55.1206	-1.25687	0.237067	0.197408	0.962718	1.45428	0.224458
Iqgap1	1270.54	1120.69	1360.27	1087.82	1002.74	924.786	1068.38	1159.41	1145.88	0.313915	0.237067	0.149274	0.786346	-0.164641	0.597196
Pcf11	109.525	157.068	56.7682	126.573	154.641	322.576	92.0021	84.9983	110.692	-0.903223	0.237067	0.023352	0.999415	0.926575	0.269067
Snapin	218.281	238.873	194.11	138.203	108.723	27.4088	265.413	233.917	229.884	1.37337	0.237067	-0.159873	0.971324	-1.53324	0.232984
Crip1	266.69	418.665	483.208	784.451	555.348	447.416	538.844	618.417	609.901	-0.607841	0.237067	-0.627126	0.341026	-0.0192853	0.98689
Zfp949	16.9908	12.3947	33.9117	1.72511	0.0317996	0	24.7563	7.97217	29.8785	6.52188	0.237067	-0.66993	0.966707	-7.19181	0.274325
Sh3pxd2a	5.63919	8.60743	15.2603	65.5819	18.6345	59.451	14.7484	43.6462	16.6778	-2.25821	0.237067	-1.33694	0.674604	0.921272	0.687307
Arhgef2	21.5681	3.44297	5.18849	43.2946	48.8759	41.8963	18.8452	23.6871	32.0034	-2.55028	0.237067	-1.6286	0.617542	0.921677	0.709052
Zfp275	0.219709	0.688594	31.877	100.195	48.4625	39.8733	48.2835	36.0755	10.2063	-4.54357	0.237067	-3.48149	0.542958	1.06208	0.792038
Sh3bp2	0.219709	0	0	15.1086	4.07034	21.1439	0.351153	2.43754	2.8333	-8.75802	0.237067	-5.15027	0.577006	3.60775	0.593421
Ftsj2	0	0	0	15.6094	5.62852	12.9213	0	5.44861	16.4847	-11.8822	0.237067	-10.1747	0.44293	1.70755	0.870564
Abcb1a	0	0	0	1.69728	14.0236	52.4683	0	6.50965	1.15908	-12.3635	0.23744	-8.82818	0.515064	3.53529	0.778579
Spop	237.908	294.994	224.936	161.91	78.6721	212.679	226.084	201.599	213.077	0.805927	0.238121	0.226186	0.911785	-0.579741	0.440602
Rps19bp1	36.9477	52.5397	64.8052	27.0452	11.1934	4.76391	23.2931	37.3086	49.3896	2.11634	0.238148	0.535448	0.918986	-1.58089	0.411662
Pion	179.099	172.08	109.67	98.7206	77.1776	32.238	34.8812	46.0551	33.2269	1.24875	0.238152	2.05238	0.106196	0.803627	0.488326
Fbxl12	19.5907	27.6126	36.3533	69.8112	64.9347	113.029	11.9392	30.5982	24.0831	-1.61471	0.238152	0.309211	0.950531	1.92392	0.221641
Sla	150.317	90.0681	103.668	126.907	226.254	447.416	210.926	192.967	347.852	-1.12443	0.238152	-1.09367	0.360029	0.0307592	0.988381
Snx18	98.1731	95.7835	60.8036	22.2316	17.0446	46.9865	15.5093	15.4855	5.44123	1.72731	0.23905	2.93133	0.113668	1.20402	0.450121
Fyn	13.5487	15.6311	35.7429	73.9848	47.9855	111.854	10.1249	11.4134	14.6173	-1.90263	0.23905	0.723868	0.856711	2.6265	0.166808
Zbtb21	59.3579	64.7967	47.7476	26.9339	9.06288	6.65643	56.9453	31.9174	24.888	2.14684	0.23905	0.653215	0.893439	-1.49362	0.456134
Dennd2d	83.0499	121.055	167.897	176.601	279.836	298.169	76.2002	142.811	139.701	-1.05622	0.23905	0.0539285	0.994015	1.11015	0.260535
Adnp	22.9596	139.44	56.5986	148.526	172.513	157.927	114.242	82.3313	94.5937	-1.38437	0.23905	-0.620714	0.802136	0.763651	0.552946
Parp11	16.0387	13.6342	17.4984	43.8233	23.6907	93.0595	64.3195	73.9864	81.2643	-1.64696	0.23905	-2.22381	0.18444	-0.576852	0.739829
Nt5dc3	0	0	0	4.78578	14.8822	8.35316	0	1.89267	2.92989	-11.3264	0.23905	-8.09946	0.514775	3.22696	0.713482
Ldlr	0	0	0.101735	12.994	0.190797	27.2783	4.21384	4.93242	17.3862	-8.43915	0.23905	-8.54997	0.375467	-0.110825	0.988381
Dapk2	69.7941	66.1739	25.9763	5.06402	0	0.913627	0	0.0286769	0	6.41342	0.239483	12.9598	0.101132	6.54634	0.274325
Slc25a36	77.9966	75.7454	33.0639	26.5722	3.21176	4.04606	28.1508	26.9276	18.1911	3.01059	0.239483	1.52374	0.698105	-1.48685	0.587139
Stk38l	92.5706	54.4678	64.9409	23.9846	12.4972	33.1516	33.6522	41.2087	22.602	1.70553	0.239483	1.19842	0.577006	-0.507118	0.777715
Nfkbib	153.979	77.1226	84.474	70.5624	59.0518	29.3666	30.1406	76.9974	80.2984	1.03957	0.239483	0.839599	0.510723	-0.199975	0.872732
Mapk1ip1l	61.1156	111.69	65.0087	45.1588	23.5317	30.9981	55.2481	57.6692	66.0353	1.25175	0.239483	0.367814	0.903726	-0.883932	0.450121
Tmem50b	96.745	184.956	129.916	76.6281	60.5464	18.4683	91.7095	101.258	207.153	1.58202	0.239483	0.176742	0.974129	-1.40528	0.322598
Pbdc1	275.881	143.847	203.843	166.195	88.53	53.9693	193.544	147.084	205.93	1.05894	0.239483	0.114058	0.97733	-0.94488	0.341811
Cebpz	107.95	90.6879	87.56	47.9413	51.1973	56.6449	101.015	93.6874	71.1867	0.883169	0.239483	0.113437	0.970739	-0.769732	0.34868
Nol11	144.971	54.7432	121.37	54.6469	33.7393	48.357	125.83	93.544	118.58	1.18665	0.239483	-0.123787	0.977895	-1.31044	0.23737
Atp6v1a	28.5621	46.2735	57.5142	88.5926	79.9441	102.979	83.2818	52.8515	33.1625	-1.0863	0.239483	-0.3166	0.906263	0.769701	0.450121
Coa5	65.107	42.6928	84.847	144.046	128.534	98.476	75.5564	140.029	47.5866	-0.98523	0.239483	-0.404345	0.845566	0.580886	0.547559
Tmem43	23.0328	33.1902	22.8904	54.953	67.9557	88.165	32.4817	25.4651	53.06	-1.40036	0.239483	-0.462181	0.891644	0.938182	0.480626
Zbtb34	0	0.0688594	0	8.9316	16.504	15.3359	0	0	0.772719	-9.36968	0.239483	-2.04059	0.948018	7.32909	0.389731
Fbxw8	0.0366181	0	0.474764	23.9011	17.3308	2.28407	28.3849	5.7067	3.50943	-7.01198	0.239483	-7.1788	0.41715	-0.166823	0.988364
Fbrsl1	0.292945	0	0	11.4358	9.88967	32.6948	0.234102	5.16184	2.96209	-8.71294	0.241269	-5.38597	0.584025	3.32697	0.660206
Celf1	116.482	24.7205	62.4314	160.491	140.427	290.207	64.8463	83.7652	57.0846	-1.62746	0.242111	-0.0800773	0.994015	1.54738	0.282911
Lpcat2	0	0	0	18.4197	6.32811	0	0	30.2254	14.4241	-10.7284	0.242111	-11.5708	0.341208	-0.842356	0.915648
Cd2ap	56.9412	109.555	41.1349	112.995	92.2823	282.507	166.329	79.9798	25.2743	-1.12014	0.242723	-0.168055	0.966707	0.952089	0.360757
Gga3	32.3338	19.4184	50.291	86.9231	69.1959	155.969	18.26	37.0505	59.4672	-1.73745	0.242846	-0.164279	0.981401	1.57317	0.338912
Yme1l1	354.317	436.087	348.476	241.32	159.761	365.32	443.097	346.015	409.187	0.620508	0.243468	-0.0816117	0.969761	-0.70212	0.235245
Pigk	70.3434	137.099	52.6309	23.3724	47.4132	29.7581	41.1434	57.1817	72.1204	1.37693	0.243615	0.555979	0.850692	-0.820951	0.530151
Usp40	4.10123	1.23947	0.576499	4.17365	36.6649	64.8675	23.9955	32.3189	11.0112	-4.06642	0.243958	-4.09593	0.406426	-0.0295096	0.998519
Fgfr1op	299.39	104.047	332.809	60.657	57.1756	149.639	144.909	89.6726	131.942	1.55814	0.244798	1.07119	0.580145	-0.486949	0.762546
Col11a2	0.0366181	0	0	0.58431	2.32137	5.54702	0	0	1.73862	-8.89965	0.245132	-3.63363	0.823555	5.26601	0.502967
Sdf2	171.226	158.928	203.165	122.371	50.7521	136.653	96.333	99.8816	70.8004	0.88425	0.245235	1.03237	0.265272	0.14812	0.894815
Sun1	25.7059	31.4688	32.9622	71.258	46.5546	115.248	37.2222	40.0616	46.6207	-1.32105	0.245235	-0.489343	0.865987	0.831707	0.519646
Rapgef4	26.8411	0.206578	32.7926	135.671	105.988	166.215	102.303	154.052	184.905	-3.29206	0.245235	-3.2052	0.359389	0.086862	0.987825
Arhgef11	0	0	0	7.01172	4.73814	5.35124	0	0.487507	0	-10.9997	0.245235	-3.97029	0.788413	7.02941	0.437448
Tsga13	0	0	0	5.23097	4.48374	11.5509	6.67191	0.200738	0	-10.8679	0.245235	-6.87331	0.580145	3.99457	0.642795
Pik3r6	109.854	6.9548	114.215	5.59269	48.0491	0.130518	0	0	0	3.64878	0.245495	14.9799	0.0375732	11.3311	0.0870719
Cox17	87.4074	157.413	146.024	58.3197	84.0781	55.0787	80.297	82.9049	74.7283	0.967645	0.245495	0.708279	0.561946	-0.259366	0.811119
Eif4ebp3	10.9488	25.2025	0.81388	51.2245	63.2175	71.9808	9.42261	3.61329	12.7499	-3.0731	0.245495	0.0670394	0.999465	3.14014	0.260286
Tmem126a	121.719	213.946	214.627	104.619	98.6105	121.317	241.125	130.853	157.313	0.736234	0.245495	0.0585134	0.984303	-0.677721	0.324844
Cyfip2	114.871	161.889	81.5915	191.932	297.93	331.125	71.6937	189.755	212.948	-1.19116	0.245495	-0.428418	0.880772	0.762746	0.519559
Psmd5	173.313	163.61	101.633	91.9872	35.4247	76.5489	271.207	168.735	248.944	1.10357	0.245495	-0.645635	0.689527	-1.7492	0.122355
Zfp180	25.1933	23.6876	17.8715	57.485	71.708	89.0134	13.2853	51.2456	44.9143	-1.72676	0.245495	-0.659317	0.864361	1.06745	0.53664
Atxn7l2	0	0	0	4.14582	0.381595	17.5547	2.39955	2.06474	0	-10.1115	0.245495	-7.37687	0.51789	2.73458	0.699721
Kcna3	0	0	0	1.89205	3.43435	16.7716	0.234102	6.42362	8.27453	-10.2968	0.245495	-10.1757	0.381197	0.12107	0.999838
Slc25a16	0	0	0	19.0596	13.4512	0	0	11.4994	13.0074	-11.1653	0.245495	-10.8091	0.3849	0.35617	0.973909
Mapk7	0	0	0	9.82198	8.39509	1.56622	0	5.87876	10.8503	-11.1354	0.245626	-9.71691	0.447008	1.41852	0.867039
Atl2	181.919	71.2006	113.74	36.0603	34.8205	72.8291	51.678	55.3177	43.401	1.36995	0.246099	1.28202	0.405081	-0.0879389	0.968161
Trim44	44.1614	115.202	69.5529	163.134	140.49	119.816	102.771	53.5397	42.0166	-1.04219	0.246298	0.204323	0.948018	1.24652	0.219189
Sorl1	87.7736	40.2828	36.4211	65.4984	126.976	125.558	113.949	141.836	136.095	-1.00535	0.246298	-1.37289	0.195956	-0.367538	0.735898
Ptpn11	0.842216	1.99692	20.1096	19.644	31.6406	106.046	24.8148	31.2865	2.99429	-3.93914	0.246298	-1.72593	0.764256	2.21321	0.501056
Eapp	215.79	198.109	160.368	84.9754	80.4529	143.439	118.046	194.286	192.182	0.900163	0.246792	0.169975	0.954783	-0.730188	0.392779
Fam103a1	61.9212	91.8585	58.9724	30.9128	31.2908	46.856	99.2592	66.5304	61.8175	0.962755	0.246792	-0.0947199	0.981432	-1.05747	0.254235
Csde1	531.878	376.936	368.213	282.445	278.087	265.8	566.468	409.133	355.612	0.622135	0.2479	-0.0582196	0.982982	-0.680355	0.257307
Ptcd2	94.2184	106.25	90.239	66.2218	53.8049	17.4242	81.526	104.212	148.942	1.24946	0.247923	-0.114132	0.982982	-1.3636	0.250578
Casd1	32.6633	1.51491	3.08596	81.9704	35.1385	156.165	34.8227	47.4889	41.8556	-3.68588	0.247927	-2.38641	0.586024	1.29948	0.665207
Pnp	58.9918	106.319	99.3951	56.5112	37.3645	34.9789	106.868	106.563	47.1037	0.996929	0.247965	0.0603561	0.991742	-0.936573	0.320598
Picalm	128.676	152.11	120.759	207.18	185.9	294.449	92.2362	123.683	149.07	-0.771592	0.247991	0.123325	0.965246	0.894917	0.232203
Zc3h12c	0	0	0	0.0556486	10.5575	36.2188	10.7687	0	0	-11.0213	0.247991	-7.15158	0.64258	3.86974	0.59275
C130026I21Rik	106.449	89.7927	137.953	27.6017	46.173	44.5067	2.34102	7.28393	5.89198	1.4387	0.24809	4.48615	0.0153464	3.04745	0.0726662
Zcchc18	32.4803	37.5284	30.5883	108.32	45.1554	100.564	61.6859	118.55	152.354	-1.31456	0.248316	-1.71515	0.219269	-0.400587	0.790161
Prpf38a	118.899	122.983	86.5765	33.6952	60.4828	67.4779	87.6712	129.677	80.8135	1.03675	0.248397	0.102647	0.981432	-0.934108	0.349052
Ccdc92	9.15453	15.3557	11.123	0	11.9884	0	0	0	6.27834	9.27666	0.248657	9.9311	0.338051	0.654443	0.946915
Tpp2	352.156	244.726	252.337	104.981	79.4035	225.862	96.9182	49.4676	122.057	1.11663	0.248814	1.74085	0.132334	0.62422	0.579133
Mex3d	0	0	0	1.89205	1.58998	13.3781	0	0.0286769	0	-9.72258	0.248814	-1.61989	0.903186	8.10269	0.357593
Fig4	73.932	112.792	37.8793	23.122	17.8714	47.3128	57.2379	63.8061	36.3178	1.39093	0.24939	0.430278	0.902579	-0.96065	0.471419
Clec2g	6.07861	4.20042	4.27287	25.2366	54.9179	42.0269	7.78389	9.46337	7.72719	-3.04775	0.249715	-0.821269	0.913715	2.22648	0.434765
Mapk14	62.3972	12.0504	38.8289	98.2476	94.4129	143.766	79.7117	50.7294	56.666	-1.63355	0.249943	-0.780058	0.788413	0.853492	0.586844
Crebbp	42.2207	11.0864	33.3691	75.1256	110.217	78.5719	41.7872	27.2717	21.6683	-1.65093	0.24998	-0.177569	0.978838	1.47337	0.345325
Pde7a	32.8831	1.37719	59.7863	142.6	133.781	134.499	47.4057	51.8478	86.4157	-2.63134	0.24998	-1.40605	0.739167	1.22529	0.609451
Prkci	0.0366181	0.413157	1.93297	13.0218	46.6182	57.0364	11.8807	3.90006	23.5679	-5.59695	0.24998	-4.01389	0.580145	1.58305	0.737532
Itga10	0	0	0	1.64163	7.1867	21.9923	0	1.20443	0	-12.4336	0.24998	-4.97229	0.780977	7.46127	0.557611
Arfgap2	105.863	49.9919	96.9535	27.3513	24.4539	47.3781	60.6324	65.5267	86.6411	1.3203	0.250878	0.245378	0.954221	-1.07492	0.379534
Oasl1	0.878834	0	0	3.00502	13.6102	5.80806	5.79402	4.07212	31.8103	-6.64255	0.251093	-7.01135	0.341208	-0.368795	0.965969
Safb2	90.2636	60.3897	53.9196	122.9	137.947	136.457	53.3753	54.6868	34.9655	-0.964313	0.251095	0.500232	0.766795	1.46454	0.137651
B230219D22Rik	46.4684	23.9631	53.9196	101.058	160.429	197.017	3.97973	64.0068	43.9162	-2.16135	0.251403	0.36919	0.957923	2.53054	0.25917
Afp	0	0	0	28.353	18.4119	0	5.38435	9.95088	4.02458	-11.3613	0.251421	-10.9425	0.38304	0.41872	0.988381
Prpf39	297.632	384.304	264.681	162.911	188.444	298.365	233.458	232.283	189.091	0.566927	0.251868	0.508884	0.460442	-0.0580429	0.944477
Kpna1	255.301	149.976	117.572	69.6164	79.3081	99.9117	95.5136	167.76	99.6807	1.04084	0.251919	0.491399	0.803448	-0.549437	0.605913
Nanos1	0	0	0	9.54374	5.46953	1.17466	0	1.63458	19.5112	-11.338	0.251919	-9.47531	0.481222	1.86269	0.830762
Spsb1	18.0161	22.3793	11.6317	0	0	0	0	0	0	11.7443	0.252104	11.753	0.383035	0.00871335	1
Flcn	76.0558	43.8635	71.045	26.7948	25.0581	19.4472	21.9471	45.9117	38.3462	1.39014	0.252104	0.868158	0.674604	-0.521983	0.72852
Rec8	0	0	6.40931	4.9249	20.4153	11.3551	0	3.92873	0	-9.59037	0.252104	0.524152	0.984575	10.1145	0.269534
Smc4	148.67	131.246	147.753	158.988	245.461	381.178	207.473	160.877	131.781	-0.795814	0.252104	-0.183501	0.932401	0.612313	0.41846
Tex10	136.769	173.044	54.8691	55.8712	50.1479	58.5374	201.737	123.339	101.065	1.03633	0.252104	-0.267526	0.924242	-1.30386	0.194658
Bcor	24.9369	4.61358	24.2129	61.3526	76.9232	53.0556	2.16544	20.0165	31.7781	-2.33726	0.252357	0.182682	0.983969	2.51994	0.269762
Capzb	726.247	647.485	427.152	475.879	364.105	278.591	598.248	578.958	562.153	0.688024	0.252357	0.0449073	0.989483	-0.643117	0.320598
Ddx46	77.8867	130.282	132.154	187.258	175.47	222.272	260.497	108.771	148.877	-0.796103	0.253789	-0.564452	0.602098	0.23165	0.800403
Mlf2	9.15453	1.23947	21.6696	52.1149	65.3481	41.7658	56.8868	34.9858	45.526	-2.61089	0.253789	-2.52598	0.434299	0.0849032	0.985337
Gmcl1	7.43348	0	0.20347	62.076	43.6608	26.2994	49.5126	38.6851	24.5338	-5.68384	0.253789	-5.75139	0.407835	-0.0675532	0.995081
Ost4	106.705	169.945	163.386	99.611	80.1349	84.9021	109.56	139.57	138.381	0.725509	0.254208	0.165078	0.935988	-0.56043	0.423299
Usp16	105.387	112.379	93.0197	126.907	151.652	214.18	131.975	89.9881	105.959	-0.633587	0.254208	-0.0596287	0.982982	0.573959	0.342821
Gna13	355.745	165.745	215.305	83.779	165.708	176.461	161.999	96.8992	157.763	0.825282	0.254771	0.832746	0.377011	0.00746425	0.998088
Nfil3	69.135	110.864	75.3857	0	12.847	0	0	0	0	9.55592	0.25486	18.0767	0.146457	8.52079	0.397502
Hspa1a	202.645	242.867	650.969	2.08682	49.3529	122.557	40.207	5.19052	23.246	3.70824	0.25486	4.8266	0.209689	1.11836	0.726795
Msh5	6.18846	20.107	7.15536	0.0278243	0	0.0652591	0	2.89637	2.99429	8.39641	0.25486	2.14975	0.904747	-6.24667	0.438553
Wdr33	171.629	255.4	242.231	172.511	105.924	118.837	195.885	145.363	208.248	0.752464	0.25486	0.255508	0.891644	-0.496956	0.511539
Rdh13	57.6735	135.929	86.0678	18.1693	66.9381	37.7198	133.731	77.2555	124.987	1.31462	0.25486	-0.203825	0.965246	-1.51845	0.225336
Cmah	155.92	103.702	176.476	217.92	258.403	448.265	124.893	241.517	326.57	-1.13456	0.25486	-0.640633	0.722541	0.493926	0.684977
Samd10	5.8589	0	0.949527	50.1116	41.4666	7.24376	3.453	34.613	11.784	-4.89172	0.25486	-3.93895	0.535132	0.952772	0.838542
Slc25a30	0.0366181	0	0	16.0824	1.04939	2.5451	0	3.12578	3.92799	-9.31849	0.25486	-6.6581	0.537245	2.66039	0.739829
Tbxa2r	0	0	0	21.6473	1.36738	0.522073	0	17.8944	5.89198	-10.7458	0.25486	-10.1984	0.41715	0.547399	0.95369
Arhgap4	87.0412	121.537	103.261	186.033	183.579	238.261	64.6122	150.582	150.648	-0.965088	0.256036	-0.212677	0.940358	0.752411	0.427862
Hspb1	1.09854	3.09867	36.2516	0	0	0	2.22397	0	0	11.7437	0.2564	6.25733	0.738927	-5.48641	0.614139
Insl6	55.6595	63.213	64.7035	5.00837	19.6839	0.195777	22.2982	21.6797	28.1398	3.60109	0.2564	1.43646	0.808148	-2.16463	0.526888
Rmdn1	44.8572	101.017	56.9716	16.2494	27.6656	9.26679	25.6927	31.0571	22.441	1.94212	0.2564	1.35627	0.584983	-0.585845	0.781675
Tspan31	142.005	181.307	194.789	94.38	88.5936	5.61228	42.2554	165.609	102.772	2.07402	0.2564	1.14312	0.711429	-0.930906	0.634684
Ube3b	26.2918	2.06578	4.23896	51.2802	46.2048	170.979	26.5121	29.3651	14.6817	-3.24815	0.2564	-1.44801	0.808802	1.80014	0.51954
Rasal1	0	0	0	4.22929	7.0913	25.451	0	3.95741	8.17794	-11.2462	0.2564	-9.70506	0.463236	1.54119	0.896973
Tmem194b	91.3256	20.3135	52.3935	117.112	117.468	252.814	32.4231	111.381	73.8268	-1.82287	0.256404	-0.442222	0.924242	1.38065	0.427674
Plec	44.8206	20.5201	27.5024	94.074	76.6052	52.6641	22.6494	37.3947	32.8727	-1.28711	0.256749	-0.02731	0.999609	1.2598	0.305634
Trpc4ap	23.875	28.0258	37.3029	44.4911	99.2465	123.601	15.2752	38.341	23.6001	-1.62771	0.257033	0.21888	0.968329	1.84659	0.258522
Mrpl40	134.938	77.7423	89.866	61.5474	66.4929	47.9654	123.079	116.399	131.91	0.759504	0.257033	-0.334054	0.832963	-1.09356	0.157748
Zfp280d	27.6467	42.9683	57.3786	82.7773	57.3664	135.478	83.3403	53.5111	57.3422	-1.06004	0.257033	-0.623823	0.718719	0.436216	0.702064
Rere	17.7598	0	27.6719	127.463	123.192	60.3647	18.377	62.659	48.3593	-3.59466	0.257033	-2.14114	0.678359	1.45352	0.660206
Ash2l	0.805598	0.137719	11.4621	22.8159	92.2823	48.8791	16.2701	19.5863	27.5925	-4.92593	0.257033	-3.39099	0.580145	1.53494	0.690296
Zfp128	0	0	0	1.47469	6.04192	16.0537	0	0	5.21585	-12.0317	0.257033	-6.40125	0.725152	5.63041	0.595842
Xrcc3	3.33225	30.2293	0	0.0278243	0	0	0	3.15446	0	11.6751	0.258198	7.11412	0.696925	-4.56102	0.686335
Cdk2ap2	508.955	413.088	488.43	392.128	292.365	360.23	506.129	569.781	519.17	0.436748	0.258271	-0.176144	0.85799	-0.612892	0.166808
Vasn	0	0	0.0339117	0	10.4303	18.7294	0	1.29046	0	-11.6107	0.258318	-3.44653	0.881544	8.16421	0.4874
Pfdn1	71.4785	86.0054	117.368	60.2118	35.4247	54.9481	91.7095	85.3998	85.5786	0.872783	0.259063	0.0265739	0.999415	-0.846209	0.315607
Trim8	8.01936	0.344297	21.8391	50.1672	47.1906	73.547	8.36915	47.6036	22.1191	-3.52915	0.259063	-1.68847	0.743172	1.84068	0.576375
Tuft1	13.2924	0	8.81704	0	0	0	9.01293	19.1275	13.587	10.2479	0.259063	-1.95395	0.922228	-12.2018	0.251102
Sdc3	0	0	0.271293	34.3352	9.95326	3.9808	9.53966	4.30153	0	-8.67857	0.259063	-5.99924	0.608095	2.67933	0.806117
Abca5	8.01936	1.44605	6.47713	0	0.317996	0	0	0.114708	1.70642	7.97782	0.259132	5.42821	0.5549	-2.54961	0.706172
Pramef8	95.1705	83.5953	46.9677	19.3379	43.947	1.82725	8.60325	15.5429	85.3532	2.5973	0.259132	1.93796	0.554615	-0.65934	0.807253
Caap1	2.34356	0.344297	0.0339117	26.0435	22.5777	26.3647	17.4991	6.93981	5.85978	-5.60667	0.259132	-4.21863	0.559726	1.38805	0.782835
Scaf4	18.5654	3.16753	21.127	28.659	86.463	85.6199	26.9803	40.5778	25.5319	-2.42408	0.259251	-1.25036	0.743691	1.17372	0.616418
Psmd11	172.508	124.911	164.675	111.242	68.7825	97.8234	229.478	163.487	170.803	0.755395	0.259838	-0.276822	0.875745	-1.03222	0.176915
Camkk1	21.385	0	12.5134	0	0	0	0	3.67064	6.11736	11.104	0.259936	1.60698	0.928584	-9.49703	0.34226
Trabd	23.5088	7.50568	3.62855	69.199	47.3496	56.4491	23.5273	27.0136	15.9051	-2.50821	0.259936	-1.1427	0.813374	1.36552	0.562304
Zfp322a	41.6714	3.58069	25.3659	87.5074	52.9145	65.4549	7.90094	36.1616	45.5582	-2.21614	0.259981	-0.466308	0.933764	1.74983	0.396451
Sgta	98.0633	94.6128	48.3241	24.5132	12.847	1.04415	70.4062	50.1846	24.0831	2.84321	0.260265	0.788391	0.905516	-2.05482	0.457392
Emc7	116.006	220.97	92.9858	78.715	63.1221	64.6718	81.5845	92.483	116.52	1.00347	0.260265	0.511111	0.779505	-0.492358	0.631253
Maf1	147.974	172.08	275.668	209.267	116.291	73.6122	116.641	254.192	175.021	0.664558	0.260265	0.159885	0.930917	-0.504673	0.436107
Dusp7	1.46472	0	1.4582	32.5266	19.8747	30.9328	3.33595	17.8657	6.37493	-5.55825	0.260265	-3.39628	0.621586	2.16197	0.66569
2610020H08Rik	16.3317	15.6999	40.2193	0.38954	0.0953987	0.130518	0	5.47729	0	7.16263	0.260507	6.89777	0.515823	-0.264865	0.996892
Lypla1	88.9454	90.6879	115.3	69.0321	42.1026	56.9712	86.9689	134.523	132.747	0.815824	0.260507	-0.264417	0.901126	-1.08024	0.185986
Dhx30	18.0893	17.4214	42.9661	90.7351	57.907	56.9059	19.7816	49.5537	73.3439	-1.46984	0.260507	-0.853367	0.731858	0.616468	0.70442
Tdrd3	56.7581	107.283	64.5339	18.6145	13.801	39.6123	16.6212	23.0562	3.89579	1.7681	0.261173	2.59454	0.196393	0.826433	0.662508
Rad21	76.6417	33.1902	54.8352	115.499	94.9853	119.946	71.8693	86.5468	60.1755	-1.03836	0.261173	-0.432086	0.851624	0.60627	0.563564
Xrcc6	54.1582	91.8585	89.2216	21.3969	41.7528	44.7677	140.344	74.0724	60.594	1.13539	0.261645	-0.151312	0.969761	-1.2867	0.252749
Tnfaip8l2	18.0893	15.9754	27.8754	48.1082	49.2893	46.7255	65.373	69.7995	67.2587	-1.24987	0.261645	-1.73749	0.19853	-0.487619	0.724223
Acy1	0.0732362	0	0	9.76633	1.39918	1.56622	0	1.74929	10.3673	-9.10249	0.261645	-6.67041	0.537245	2.43208	0.76108
Alkbh1	83.416	83.5953	130.017	48.6647	61.0234	8.2879	89.3099	109.087	87.8968	1.53814	0.261714	0.0192443	1	-1.51889	0.31043
Ep400	122.927	30.9179	104.516	198.499	256.623	91.6238	100.371	97.6735	80.1052	-1.13333	0.261714	-0.370887	0.902579	0.762438	0.514009
Dusp5	5.38286	1.92806	3.11987	0	0	0	0	0.172061	0	10.0305	0.262129	6.87387	0.572513	-3.15659	0.676519
Osgep	92.241	120.917	98.8186	48.3865	82.8061	35.5009	123.489	165.466	132.875	0.963853	0.262129	-0.416201	0.836619	-1.38005	0.166624
Gba	128.2	195.767	127.033	60.0448	54.4091	125.232	93.4652	129.706	139.476	0.952538	0.262144	0.236969	0.928584	-0.715569	0.455868
Dot1l	12.4135	14.2539	25.5355	0.250419	1.39918	0.261036	4.62351	7.05451	7.30863	5.10043	0.262567	1.54597	0.881276	-3.55446	0.443116
Tspyl4	1.2084	0	0.0339117	18.0858	15.8998	11.0288	0	1.06104	3.96018	-8.01436	0.262567	-2.60832	0.850692	5.40604	0.440602
Nars	367.17	617.876	286.689	255.399	167.806	119.881	522.106	211.263	228.628	1.10356	0.262713	0.437018	0.856711	-0.666547	0.558748
Glcci1	43.4291	21.553	65.5852	70.006	111.553	61.8656	133.497	176.621	150.68	-0.98076	0.262713	-1.92116	0.0708416	-0.940397	0.31927
Cd274	297.962	313.379	351.088	109.823	138.71	169.478	26.9803	116.342	60.9804	1.15645	0.263492	2.3396	0.0708416	1.18316	0.311276
Eif2b3	66.9379	117.681	63.4488	29.772	37.5553	41.8311	45.0646	22.4253	23.7289	1.12736	0.263492	1.45706	0.240741	0.329701	0.804512
Galk2	52.4737	52.6086	46.7981	8.40294	19.5249	19.7082	60.6324	20.676	23.8255	1.7841	0.263492	0.697208	0.864361	-1.08689	0.550779
Uvrag	61.0058	101.292	75.8943	154.341	120.616	202.303	33.2425	71.8356	58.8232	-1.00153	0.263492	0.511625	0.786057	1.51315	0.155196
Uba7	155.627	82.6313	201.096	158.404	79.7215	39.0249	72.7472	130.25	105.669	0.774564	0.263492	0.441943	0.73513	-0.332621	0.694064
Apeh	51.8512	65.2787	50.9353	86.2275	94.0949	158.058	34.2959	44.3058	48.2627	-0.987376	0.263492	0.375449	0.871791	1.36283	0.179983
Ndufaf2	22.0075	10.8109	39.948	3.17197	1.68538	0.195777	17.4406	15.5429	11.3654	4.03631	0.263492	0.328681	0.983969	-3.70763	0.360202
Cetn2	123.806	216.012	219.239	78.075	93.4271	166.737	190.559	172.778	147.332	0.744653	0.263492	0.10386	0.969143	-0.640793	0.374516
Ap3d1	66.5717	58.2551	74.1648	111.993	161.415	85.7504	49.2199	68.3657	79.751	-0.806322	0.263492	0.0441617	0.994015	0.850484	0.277579
Eif6	136.366	152.179	146.498	76.5447	96.6707	99.1285	117.636	164.634	156.315	0.677415	0.263492	-0.00854467	1	-0.68596	0.3037
Idh3a	177.268	64.2458	110.552	75.07	27.7928	42.5489	123.84	105.129	124.826	1.2528	0.263492	-0.0721375	0.99298	-1.32494	0.270858
Sfxn1	60.2734	51.6446	67.586	77.3516	115.496	181.551	84.7449	65.9282	55.2816	-0.983582	0.263492	-0.151652	0.966707	0.83193	0.379534
Myh9	99.7477	111.69	72.6727	146.523	214.488	133.977	117.87	113.532	84.6127	-0.807159	0.263492	-0.175371	0.94274	0.631788	0.429317
Dusp3	61.2987	43.9323	73.7918	29.2712	18.8889	24.6679	39.6803	78.9761	107.311	1.2438	0.263492	-0.300585	0.930917	-1.54439	0.224458
Tbc1d8b	0	0	0.0339117	4.67448	16.5994	1.23992	0.0585255	0	0	-8.62609	0.263492	-0.304539	0.999609	8.32156	0.355595
Rps15	262.332	249.615	314.599	382.946	392.661	328.188	287.419	403.484	357.769	-0.420455	0.263492	-0.336505	0.549463	0.0839502	0.877845
Slc38a1	77.4839	47.7196	87.8652	154.397	104.016	222.533	48.6932	101.803	149.972	-1.26657	0.263492	-0.468825	0.871791	0.79775	0.547025
Fdps	19.078	33.1214	56.6664	11.9645	10.1441	1.89251	61.2762	38.255	75.0825	2.31675	0.263492	-0.782875	0.888998	-3.09963	0.195196
Cpsf1	32.0408	5.99077	26.112	40.9296	89.7702	113.486	7.72537	85.0556	48.2627	-2.47569	0.263492	-1.05493	0.812202	1.42076	0.595842
Stac2	3.47872	0.0688594	0	9.59939	36.4105	42.81	11.471	7.45599	11.5586	-6.45458	0.263492	-5.29538	0.534436	1.1592	0.843439
Snora34	0	0	0	2.83808	0.413394	12.856	2.7507	1.40517	0	-9.60387	0.263492	-7.14893	0.536809	2.45494	0.73632
Dna2	0	0.0688594	0	8.26382	1.58998	20.0345	0	3.8427	1.83521	-8.6396	0.263492	-7.22827	0.537245	1.41133	0.894357
Chml	0	0	0	38.7871	3.37075	0	0	11.0693	10.1741	-11.0839	0.263492	-10.8425	0.406485	0.241437	0.996136
Fbxo31	0.402799	0	0	16.3885	11.3524	5.28599	2.9848	5.10449	4.12117	-7.41217	0.263683	-6.11063	0.510396	1.30153	0.845229
Smim7	198.763	189.226	116.114	113.161	84.9366	37.0019	135.369	130.795	96.2035	1.1592	0.264064	0.486067	0.84599	-0.673128	0.573343
Cbx4	50.5696	24.4451	29.164	90.3455	130.505	108.265	36.2858	39.9469	8.95066	-1.65873	0.264064	0.302766	0.959628	1.96149	0.25392
Fance	0.58589	0	0.40694	8.09687	14.6914	41.3743	7.49126	9.60676	5.95637	-5.9794	0.264064	-4.52709	0.524094	1.45231	0.805666
Dnajc7	504.707	597.769	401.04	341.015	378.256	407.478	327.567	270.194	276.891	0.402805	0.264617	0.769466	0.074301	0.366661	0.353939
Nap1l1	327.622	283.012	254.439	393.603	384.361	613.435	170.426	259.927	210.341	-0.677081	0.264617	0.428417	0.689371	1.1055	0.126427
Ccr5	75.7629	0	54.4622	0	0	0	14.924	0	8.01696	13.3284	0.264967	3.04599	0.932878	-10.2824	0.39077
Cblb	65.2168	24.4451	56.5647	71.898	119.535	114.595	28.1508	45.711	57.5354	-1.17648	0.264967	0.129959	0.977895	1.30643	0.260535
4933426M11Rik	65.0704	9.5026	30.7918	101.587	72.9482	123.731	26.6876	40.8359	35.8992	-1.77552	0.264967	-0.140584	0.984245	1.63494	0.320598
Suv420h1	58.9185	57.3599	44.7634	97.1903	76.2872	113.159	99.5519	74.1011	88.7017	-0.83065	0.264967	-0.699595	0.517535	0.131055	0.910571
S1pr3	28.8917	0	0	152.477	267.721	199.628	30.8429	60.7663	10.4317	-6.69677	0.264967	-4.58933	0.716192	2.10744	0.677422
Xylt2	0	0	0	7.0952	4.10214	12.2034	0	4.50227	4.89389	-10.9398	0.264967	-9.23039	0.487408	1.70938	0.875938
Rtp4	0	0	0.712145	20.0891	12.7198	0	83.1647	61.5693	81.9404	-5.95774	0.264967	-10.3028	0.179738	-4.34505	0.450121
Lyz2	290.308	81.5984	102.922	993.272	0	0	0.0585255	27.9313	0	8.22116	0.265065	12.3402	0.168877	4.11901	0.586921
Zfp939	8.20246	8.60743	0	0.0278243	0	0	0	3.95741	0	11.5857	0.265065	6.89391	0.725152	-4.69177	0.682622
Xpo1	131.349	243.349	109.094	220.953	238.179	264.887	232.288	139.226	104.059	-0.67713	0.265065	0.0149234	0.999609	0.692054	0.300812
Gripap1	58.4791	10.0535	44.0174	70.479	96.5435	91.1669	39.7388	75.2481	68.3212	-1.47385	0.265065	-0.858626	0.715298	0.615222	0.692089
Ffar2	18.4921	66.7936	6.57887	125.182	239.101	123.144	8.07652	31.1144	6.98667	-2.61464	0.265603	0.850875	0.910651	3.46552	0.199446
Suco	134.095	313.035	176.68	109.405	114.192	114.987	37.0466	35.9608	40.6965	0.82335	0.265809	2.39225	0.0169718	1.5689	0.0891206
Gm608	32.3704	21.4153	67.6199	185.672	149.935	35.5662	111.081	59.6192	76.3382	-1.57854	0.265963	-1.31113	0.547787	0.267413	0.908164
Eef1a1	2770.67	2237.45	3019.09	3129.82	3493.09	3162.32	2169.66	2803.45	2477.14	-0.298284	0.266009	0.104854	0.89118	0.403138	0.182487
Gm129	18.8949	19.5561	52.4953	6.76131	0	0.326295	0	17.9231	0	7.52342	0.266168	7.98921	0.455656	0.465786	0.958982
Use1	245.524	274.267	417.724	256.067	167.743	236.564	229.537	254.536	143.629	0.495011	0.26645	0.585762	0.297684	0.0907511	0.89346
Sephs2	112.564	105.286	87.4921	81.2191	25.7894	19.3167	47.113	74.4452	131.91	1.49121	0.26645	0.395145	0.922228	-1.09606	0.460983
Ssr2	194.698	106.87	144.057	90.5125	60.928	87.3819	149.884	95.2073	118.773	0.895383	0.26645	0.297479	0.899278	-0.597904	0.512707
Psma7	482.993	672.688	429.491	470.314	269.215	252.748	488.688	467.118	441.448	0.696765	0.26645	0.183925	0.924242	-0.51284	0.458816
Brd4	86.7483	70.9252	48.1546	140.791	87.417	211.766	51.3269	72.2371	81.3609	-1.0995	0.26645	-0.0220546	0.999931	1.07744	0.320598
Tmx2	121.279	121.675	123.778	37.0063	19.7793	111.854	141.866	133.864	172.703	1.3566	0.26645	-0.303636	0.934476	-1.66024	0.230418
Med12	10.1798	0.0688594	18.1088	86.1997	89.7066	32.499	37.1637	24.8915	65.9065	-3.34609	0.26645	-2.96508	0.524094	0.381012	0.932776
Znfx1	38.2659	0.0688594	3.83202	68.5034	95.7803	146.18	35.8176	9.14793	47.812	-3.88356	0.266579	-1.74336	0.806739	2.1402	0.534381
Nmd3	241.057	300.64	349.528	144.464	119.884	22.8407	407.923	156.432	223.927	1.67398	0.266582	0.129668	0.984575	-1.54432	0.368431
Kif18a	68.2928	0	27.265	0	0	0	25.4586	0	2.80111	13.4799	0.267975	3.91086	0.9096	-9.56903	0.431602
Bcl2l11	128.493	68.1708	85.2201	26.8226	4.35654	59.9078	39.3291	18.4679	5.50562	2.43999	0.267975	2.86698	0.295778	0.426989	0.877845
Sqstm1	526.825	567.677	503.894	324.487	259.103	473.65	154.976	198.96	202.678	0.615256	0.267975	1.50862	0.0329828	0.893367	0.166808
Rnf146	112.601	49.9231	77.8273	35.1699	39.0817	2.61036	31.3111	42.4131	35.8992	1.97075	0.267975	0.992442	0.774739	-0.97831	0.645448
Exoc5	76.0924	195.079	48.2902	41.2634	42.993	73.9385	174.874	81.9299	109.919	0.831447	0.267975	-0.355308	0.850692	-1.18675	0.166808
Ttyh2	8.53202	0	17.8375	0.0834729	0	0	9.94933	10.0369	6.43932	8.1364	0.268015	-1.14982	0.96472	-9.28623	0.26774
Hspa9	293.238	64.4524	327.587	147.163	57.7798	64.737	190.735	203.061	249.942	1.22399	0.268816	-0.154952	0.973206	-1.37895	0.259255
Gfpt1	11.4248	1.23947	10.7839	30.5233	40.7352	113.747	12.4659	24.2893	14.6495	-3.12767	0.268856	-1.16644	0.85352	1.96124	0.514176
Gpr22	0	0	0	28.7425	0.0317996	27.2783	0	0	7.14765	-15.1291	0.268856	-6.97026	0.776198	8.15888	0.639275
Txnl1	165.917	55.9827	79.1499	28.9373	19.6839	50.2495	43.1333	68.7958	53.8327	1.54051	0.269984	0.82236	0.752453	-0.718154	0.65336
Tmx1	162.877	176.831	298.592	78.2419	143.162	107.677	229.537	165.122	140.828	0.940119	0.270465	0.256678	0.922886	-0.683441	0.467829
Gypc	98.5393	107.765	150.941	34.6691	40.5762	1.82725	49.6296	92.9131	20.1229	2.47038	0.270493	1.20392	0.774739	-1.26646	0.640033
Rbm26	190.561	432.093	270.005	182.333	115.75	338.303	196.763	163.286	112.141	0.538248	0.270493	0.865375	0.144293	0.327127	0.568673
Mkln1	100.7	118.576	184.649	52.5323	104.207	25.9079	212.272	161.107	176.276	1.25076	0.270493	-0.46879	0.87159	-1.71955	0.18237
Ccz1	11.7544	56.6713	10.0039	51.9758	46.9998	112.768	36.6955	47.575	15.4866	-1.68636	0.270493	-0.679598	0.869507	1.00677	0.571117
Mrps16	48.226	38.7679	48.9006	80.7461	63.9807	119.228	107.102	85.199	106.796	-0.923912	0.270493	-1.12304	0.284259	-0.199128	0.867039
Tha1	0	0	0	5.56486	2.44857	2.47985	0	4.70301	0.19318	-10.3263	0.270493	-7.16528	0.580145	3.16098	0.717733
Zfp784	0.219709	0	0	5.39792	17.5534	0.195777	23.2346	9.31999	5.76319	-7.07856	0.270493	-9.22124	0.327621	-2.14268	0.781675
Rnf122	10.3629	0.206578	0.40694	15.5538	35.5519	8.02687	5.32582	95.6661	47.5222	-3.7019	0.271242	-4.73486	0.300844	-1.03296	0.80406
Huwe1	221.979	155.967	209.405	237.898	403.505	278.33	82.5795	64.8958	129.817	-0.610389	0.271292	1.13649	0.0920895	1.74688	0.031737
Slc20a1	129.518	123.534	199.062	103.896	45.1236	20.0345	95.3966	38.0829	82.3911	1.53234	0.271767	0.923125	0.722145	-0.609215	0.741273
Sptan1	71.8813	56.327	76.403	105.677	142.653	110.94	54.2531	117.633	131.04	-0.823253	0.27211	-0.502653	0.718883	0.3206	0.736939
Hsd17b10	80.5598	191.36	138.258	63.4951	51.4517	93.0595	81.1163	121.074	122.637	0.957777	0.272138	0.232285	0.934367	-0.725492	0.458894
Plaa	55.33	43.5192	59.8202	81.9148	77.8135	210.526	86.5592	91.7374	70.1564	-1.10044	0.272296	-0.610134	0.743691	0.490306	0.683062
Ddx60	0	0	0.169558	3.03285	30.7184	0.326295	23.1176	29.1644	30.1682	-6.77798	0.272498	-9.40416	0.223957	-2.62618	0.713906
Bcl2a1d	103.739	50.956	82.6089	20.7013	10.1123	42.81	20.601	19.3282	19.0604	1.82494	0.272526	2.05691	0.314191	0.231966	0.927462
Slc25a17	107.547	231.712	86.4748	76.1829	62.4862	38.7639	67.4214	127.641	84.9669	1.27338	0.272526	0.625707	0.799386	-0.647673	0.618863
Ywhae	398.844	412.812	486.531	351.282	286.991	347.831	424.251	396.2	388.71	0.398341	0.272526	0.097973	0.932401	-0.300368	0.458816
4833420G17Rik	135.56	91.1699	120.895	257.097	162.877	185.727	117.695	84.138	169.451	-0.827678	0.272526	-0.0944274	0.977895	0.73325	0.379241
Ndufs8	276.943	189.226	223.919	205.844	150.317	97.3013	306.03	299.989	336.39	0.634254	0.272526	-0.472217	0.590637	-1.10647	0.11493
Ints2	8.64187	23.0679	32.3178	39.8166	53.5823	101.021	21.9471	46.5426	16.7744	-1.80505	0.272526	-0.478874	0.922965	1.32618	0.467829
Rgs12	0	0	0	13.2722	0.0317996	29.0403	0	7.11187	0	-11.4146	0.272526	-7.94237	0.659919	3.47219	0.676575
Zfp940	0	0	0	17.6128	2.67116	0	15.0411	27.0136	8.40332	-9.82852	0.272526	-12.3451	0.309182	-2.51656	0.762546
Rabep1	48.9584	149.356	56.6664	101.058	127.866	210.591	170.368	66.0429	29.1379	-0.951583	0.273087	0.051475	0.994495	1.00306	0.301247
Gtf3c6	60.7494	74.2305	68.6712	32.2484	27.3158	50.3148	125.596	61.2252	74.4386	0.945821	0.2735	-0.292837	0.910917	-1.23866	0.206717
Fgl2	283.058	219.386	231.854	24.3184	43.4382	0.391555	0	5.82141	0.0321966	4.75137	0.273838	8.95091	0.146361	4.19954	0.385258
Sftpa1	4.6505	14.7359	22.9582	0	0	0	0	0	0	11.3423	0.273936	11.3449	0.417419	0.00257633	1
Serpinb9	130.251	64.659	50.8336	13.0496	7.4729	59.3205	27.3314	10.5531	5.79539	2.24905	0.273936	2.92497	0.244362	0.675923	0.77705
Tpst2	206.599	150.94	170.304	80.5792	154.927	72.8944	86.6177	66.7024	65.8743	0.820361	0.273936	1.23527	0.178662	0.414913	0.642795
Ube2g1	220.478	445.314	155.79	143.24	128.343	181.486	174.055	192.049	150.68	0.780316	0.273936	0.55645	0.629187	-0.223866	0.811922
Mtch2	187.631	209.746	230.057	161.882	104.366	54.4913	285.312	163.171	250.651	1.0116	0.273936	-0.187376	0.957923	-1.19897	0.257307
Nktr	79.388	19.6938	65.3817	118.309	107.546	272.326	57.1794	87.6652	50.6131	-1.62815	0.273936	-0.240256	0.966707	1.3879	0.372222
Rnf5	40.0602	24.0319	38.2524	74.4578	89.1342	61.2783	100.956	65.6701	53.1888	-1.13726	0.273936	-1.1206	0.44293	0.0166633	0.996136
Lmnb1	86.5286	47.995	82.3376	10.0446	11.257	6.13435	12.5245	0.860307	1.06249	2.98581	0.274336	4.58347	0.259709	1.59766	0.673982
Rwdd2b	26.2186	17.0771	0	0	0	0	0.936408	30.971	0.225376	13.0125	0.274336	2.91504	0.924909	-10.0975	0.405393
Pde4c	0	0	0	0.0278243	8.39509	13.3129	0.0585255	0	10.2707	-10.464	0.274336	-7.99134	0.584983	2.47269	0.740268
Erbb2ip	78.2529	57.0156	78.2343	116.695	112.666	187.489	102.712	51.2169	81.4896	-0.906585	0.274688	-0.0722828	0.985577	0.834302	0.355595
Ski	104.398	60.8029	89.0521	17.8632	45.7278	41.57	18.26	12.1016	17.9657	1.36361	0.274698	2.43201	0.115104	1.0684	0.430781
Vta1	117.764	191.773	129.983	94.8252	96.6707	65.8464	223.802	186.285	175.021	0.741583	0.274698	-0.421876	0.743691	-1.16346	0.143962
Vps37b	194.918	33.2591	72.9779	28.186	20.4789	27.4741	26.6876	13.3061	28.3652	1.71956	0.274978	1.98205	0.330161	0.262496	0.910699
Dnajb4	60.4565	57.7042	81.1507	15.999	33.008	35.1746	44.2453	39.7748	69.0295	1.31411	0.275039	0.445142	0.895605	-0.868972	0.519646
Tgfbr2	127.541	243.693	166.506	293.546	338.856	338.368	112.193	189.239	227.855	-0.85155	0.275039	0.0199677	0.999609	0.871518	0.308407
Rrbp1	27.6833	17.5592	37.0994	73.9292	83.9509	34.261	36.4029	57.0383	46.8783	-1.19899	0.275039	-0.816818	0.655794	0.382172	0.790275
Ptges3	265.225	388.711	238.297	148.749	188.349	336.737	326.806	182.586	203.708	0.458529	0.275352	0.340556	0.601326	-0.117974	0.837515
D19Bwg1357e	140.174	57.5665	142.158	44.1572	24.2313	70.8714	140.637	122.88	151.388	1.31167	0.275352	-0.284344	0.941077	-1.59601	0.225425
Fam102a	13.9881	0	0.135647	49.0264	61.4368	99.1285	55.6577	28.6769	24.405	-5.83749	0.275352	-5.00256	0.537245	0.834933	0.871166
Rab21	8.86158	23.3433	49.5789	74.2074	102.744	62.2572	39.5047	30.2828	31.0053	-1.72934	0.275716	-0.46159	0.924242	1.26775	0.451298
Pank3	32.8464	0.895172	13.7342	44.8528	71.6126	51.0979	20.3669	34.0395	63.7493	-2.50933	0.275716	-1.73244	0.60962	0.776887	0.772367
Mrps18b	85.0639	107.214	51.7153	57.9302	15.9634	6.13435	60.5739	75.8504	56.4085	2.0191	0.276403	0.472368	0.928356	-1.54673	0.427674
Klf4	27.7199	28.6455	87.4921	0	2.63936	0	0	0	0	9.0811	0.276618	15.312	0.195956	6.23095	0.495602
N4bp2l2	210.151	153.212	141.751	69.5051	129.392	115.182	229.303	137.764	138.123	0.720158	0.276618	0.00824494	1	-0.711913	0.328399
Cox7a2	160.753	165.056	161.589	110.435	123.637	101.152	159.833	195.404	185.098	0.545653	0.276618	-0.142943	0.92857	-0.688596	0.222828
Traf3ip3	124.392	51.0937	172	170.285	228.384	169.217	290.872	388.486	328.888	-0.830479	0.276618	-1.64316	0.0748916	-0.812678	0.323448
Kbtbd11	8.0926	23.8942	5.49369	81.08	69.3867	52.2073	7.19864	33.0358	29.6209	-2.42918	0.276729	-0.891925	0.892853	1.53726	0.51954
Sh3bgrl	173.68	228.2	264.036	153.061	154.101	138.48	177.098	271.541	203.289	0.561842	0.277186	0.0361754	0.99244	-0.525666	0.353939
Plekhn1	0	0	0	29.1877	5.56492	8.41842	0	0	0	-11.3669	0.277192	-0.00685143	1	11.3601	0.317065
Atp1b3	206.966	136.342	198.383	97.8303	144.116	72.1113	294.617	184.02	206.831	0.808146	0.277192	-0.371991	0.836636	-1.18014	0.175342
Cyp2r1	0	0	0.135647	6.70566	9.79427	0.783109	0	10.0369	7.82378	-7.96573	0.277252	-6.7118	0.516577	1.25394	0.866096
S100a4	0	0	0	93.907	0	11.2898	0	0	4.12117	-15.1347	0.277574	-6.85131	0.788663	8.28334	0.65279
Slc12a7	0	0	0	23.8733	8.87208	0	4.68204	7.42731	1.22347	-10.8417	0.277574	-10.1081	0.442636	0.733599	0.970198
Srsf7	845.329	978.286	793.16	514.805	587.688	956.568	1126.38	856.808	952.022	0.388006	0.27768	-0.160262	0.864361	-0.548269	0.179983
Spa17	3.14916	0.0688594	4.84937	0	0	0	0	3.87138	2.41475	9.41105	0.277696	0.911266	0.964713	-8.49978	0.355595
Tle3	71.6616	52.2643	65.5174	100.112	129.074	144.418	39.095	60.6229	28.5906	-0.99131	0.277696	0.588782	0.736654	1.58009	0.149731
Morf4l1	102.128	209.402	129.543	57.2068	91.1376	109.57	127.586	117.116	131.974	0.769478	0.277696	0.172325	0.943452	-0.597153	0.449092
Yipf6	75.0671	93.2357	34.6917	19.1431	35.5837	27.8004	40.5582	61.4546	67.3231	1.27727	0.277696	0.167766	0.973206	-1.1095	0.389731
Degs1	248.051	130.075	247.86	138.37	154.61	102.848	155.795	293.651	176.888	0.61936	0.277696	-0.0162193	0.999415	-0.635579	0.31101
Ralgapb	16.2584	1.23947	23.6364	71.1189	54.6317	187.816	44.5379	16.6039	49.5828	-2.86101	0.277696	-1.35994	0.803884	1.50107	0.595842
Pde4d	0	0.137719	0.949527	23.7341	31.7042	76.2226	0	2.58092	11.0434	-7.44903	0.277696	-3.53736	0.813374	3.91167	0.612222
Nlrp10	0	0	0	10.1559	12.7834	0	18.8452	2.55224	17.515	-10.536	0.277696	-11.5607	0.375467	-1.02472	0.93889
Ick	0	0	3.01814	9.37679	0.858588	25.6468	0	2.15077	0	-8.0715	0.277815	0.372445	0.992691	8.44395	0.305634
1110051M20Rik	43.6122	19.2118	33.6743	2.72678	2.28957	0	4.56499	9.63543	6.82568	4.84815	0.27879	2.16624	0.788642	-2.68191	0.585752
Sass6	32.2605	67.1379	23.806	0	7.3775	0.0652591	17.5576	11.0119	25.0812	6.61952	0.27879	1.44547	0.902646	-5.17405	0.420189
Mx2	0	0	0	16.9728	16.1542	0	2.92627	10.295	1.12688	-10.8878	0.27879	-10.4101	0.43691	0.477726	0.988381
Tnfsf10	0	0	0	6.20482	0	31.1938	9.42261	2.92504	10.1097	-10.591	0.27888	-10.64	0.410539	-0.0490916	0.992755
Cirh1a	115.97	72.6467	98.4456	73.2892	17.458	43.9194	49.5126	93.5153	54.3801	1.25121	0.279103	0.637188	0.784423	-0.614026	0.645428
Paf1	123.476	181.238	109.908	65.7488	103.508	83.9884	115.412	97.7021	172.542	0.725139	0.279103	0.125536	0.965246	-0.599603	0.41575
Psmc3	242.815	210.434	297.643	187.007	158.203	67.1516	390.599	371.165	207.539	0.905026	0.279103	-0.392127	0.85352	-1.29715	0.18237
2510039O18Rik	7.14053	41.0402	1.7295	37.7298	65.6979	82.4222	15.2166	13.048	24.3728	-2.57253	0.279103	-0.925226	0.893323	1.6473	0.506839
Papolg	142.151	35.8758	104.448	58.6815	30.464	1.63148	72.1034	82.274	144.981	2.04069	0.279226	-0.403603	0.953223	-2.44429	0.267283
Srsf10	198.47	275.3	215.644	115.193	169.969	198.192	353.435	215.994	219.774	0.53005	0.280447	-0.167452	0.91001	-0.697502	0.211538
4930539E08Rik	0	0	0	4.17365	10.0805	27.8656	0	0	0	-11.1042	0.280553	-0.00539623	1	11.0988	0.320598
Gm4956	0	0	0	20.423	4.13394	0	0	17.0341	1.77081	-10.4641	0.280709	-9.85415	0.459124	0.609982	0.944477
Apol9b	5.38286	27.6126	7.22319	0	0	0	0	0	0	11.0249	0.280833	11.0487	0.434289	0.0237932	1
Gtf2f2	57.0144	92.8225	47.6459	16.6389	34.1845	17.2284	18.4941	42.8719	41.6624	1.62364	0.280833	0.986536	0.73012	-0.637104	0.731979
Kdelr2	249.369	343.54	290.318	177.547	237.797	97.3013	264.652	226.662	229.272	0.817635	0.280833	0.298841	0.885935	-0.518794	0.552783
Supt5	75.0671	58.6682	36.6924	88.5369	140.331	120.011	51.3854	87.866	51.1604	-1.04375	0.280833	-0.20944	0.956372	0.83431	0.444705
Brf1	30.0268	41.7288	40.2871	83.2225	92.2505	127.125	6.26223	22.7121	21.0244	-1.45023	0.281436	1.20773	0.55632	2.65796	0.121347
Mapre1	447.07	561.135	374.826	225.711	224.187	439.063	236.853	282.095	326.57	0.666626	0.281436	0.66298	0.438864	-0.00364565	0.999224
Blvra	77.7769	72.1647	85.9322	22.0925	36.2515	64.998	97.3864	57.0957	89.7642	1.07837	0.281436	0.0300631	0.999415	-1.04831	0.333634
Actl6a	119.448	116.786	140.021	55.7599	94.0949	84.8368	159.658	109.804	166.199	0.726438	0.281436	-0.171752	0.939184	-0.898191	0.231108
Entpd5	24.4609	25.478	35.9464	30.1615	85.6998	165.628	58.8181	54.4574	68.9974	-1.52159	0.281436	-1.04217	0.627726	0.479419	0.788313
Exoc8	17.6499	8.67629	21.5	46.0492	31.0046	107.286	26.6291	39.6315	51.9009	-1.95445	0.28184	-1.31281	0.633667	0.641635	0.781675
Anxa9	0	0.137719	0.678234	7.0952	5.37413	19.0557	0	1.06104	0	-7.52789	0.282206	0.534459	0.981486	8.06235	0.335763
Slc7a1	43.1727	27.9569	38.7611	83.5564	96.5753	104.219	11.588	5.64935	26.1115	-1.38526	0.282271	1.52287	0.384273	2.90814	0.0891206
Phrf1	18.4921	44.07	14.3786	26.6	53.4551	151.01	29.6139	24.9489	27.4637	-1.45449	0.282271	-0.349857	0.935988	1.10464	0.473985
Xpot	26.5481	28.2324	20.7539	54.4243	54.2501	97.5623	20.601	39.6601	49.615	-1.44988	0.282271	-0.555455	0.878531	0.894423	0.579133
Csf2rb	8.78834	0.826313	48.4259	125.794	94.5719	123.992	0	53.5684	19.0926	-4.74759	0.28239	-0.373118	0.982982	4.37447	0.372386
Hdac7	30.6494	13.9785	29.8084	69.3938	76.7324	31.2591	33.0084	49.8118	50.7097	-1.23799	0.28239	-0.910871	0.615704	0.327119	0.834276
Pyhin1	364.899	224.137	284.96	478.968	356.664	462.687	1077.16	760.884	1084.48	-0.58886	0.28239	-1.744	0.0169718	-1.15514	0.0898586
Eif3g	260.318	324.948	342.678	269.395	211.563	174.894	328.445	310.313	339.578	0.508679	0.282446	-0.0869765	0.965246	-0.595656	0.260286
Pik3ip1	10.4728	0	1.86514	49.249	25.3125	58.929	69.5868	27.5298	77.8836	-4.23663	0.282675	-4.32909	0.396266	-0.0924605	0.989826
Tnip1	23.6919	38.4236	62.8383	79.3549	68.4327	127.125	27.6826	36.7924	33.0337	-1.19749	0.282683	0.265777	0.945798	1.46326	0.244441
Zfp120	99.2351	195.354	136.359	92.2376	57.2074	32.7601	348.344	170.943	128.69	1.15682	0.282683	-0.557638	0.812202	-1.71445	0.176915
Trak1	17.2837	0.482016	19.4653	80.5235	69.8955	15.2054	12.9927	41.8969	14.9714	-2.5528	0.282683	-1.63932	0.725152	0.913479	0.756406
Agpat9	0	0	0	7.56821	0.73139	0.0652591	39.0365	7.34128	20.1873	-8.56465	0.282683	-12.9249	0.258191	-4.36021	0.620829
Rnps1	53.3526	108.385	66.7043	44.185	32.9444	16.8368	66.8361	66.2723	61.8497	1.28766	0.283414	0.22239	0.963042	-1.06527	0.410838
Arl6ip5	66.6083	60.0454	99.7682	60.7961	23.6589	27.8004	99.4348	74.5025	100.067	1.06682	0.283414	-0.36151	0.90252	-1.42833	0.216275
Cyb5r1	7.17715	24.3074	13.9716	29.7998	63.4083	78.8982	21.713	23.6011	35.5451	-1.89805	0.283414	-0.921757	0.815636	0.976294	0.631456
Trim21	0	0	0.0678234	7.81863	11.6704	0.0652591	0	1.97871	8.95066	-7.71153	0.283518	-6.32629	0.5549	1.38525	0.834163
Mpp7	4.43079	9.29602	19.567	13.8009	0	0	0	2.75298	0	7.76944	0.283799	9.39384	0.323941	1.6244	0.837304
Trappc3	67.0111	64.7967	54.3265	28.186	28.7468	31.4549	51.7951	55.6905	51.1282	1.07273	0.283904	0.226041	0.953223	-0.84669	0.448321
Atp6v1c1	164.928	255.468	148.194	105.732	85.4136	150.553	179.381	160.935	252.26	0.721461	0.283904	-0.104573	0.969761	-0.826034	0.269521
Klhl9	124.282	105.079	126.389	72.9553	69.2595	69.3051	57.1209	105.215	91.7604	0.739131	0.283937	0.513256	0.661135	-0.225875	0.806772
Vimp	214.143	324.052	185.734	182.667	133.59	137.305	307.025	220.669	214.751	0.634755	0.283937	-0.0450759	0.989365	-0.679831	0.295985
Arid3b	49.2147	30.7113	46.7642	136.506	141.858	56.3186	66.2509	21.4503	39.9238	-1.38974	0.284323	-0.0388502	0.999415	1.35089	0.365184
Gpr137b-ps	158.923	182.477	123.506	72.2597	78.6085	151.858	97.6205	71.6062	83.4536	0.673717	0.284681	0.872045	0.265272	0.198327	0.814388
Nptn	51.1921	28.921	100.039	143.601	95.5895	252.422	84.5693	42.4131	42.8859	-1.35064	0.284681	0.142149	0.981744	1.49279	0.267937
Birc2	204.952	235.775	209.778	138.092	122.524	190.426	147.133	123.368	145.014	0.545178	0.284736	0.644743	0.32509	0.0995647	0.898917
Fmnl1	55.5497	125.668	61.7532	164.609	156.772	161.451	37.866	60.4222	71.1545	-1.02183	0.284736	0.471307	0.843071	1.49314	0.175342
Serpina3f	19.3344	61.0094	97.6317	10.0167	2.86196	0.587332	41.9043	1.43384	28.1398	3.79161	0.286113	0.872475	0.936152	-2.91913	0.511164
Trim26	111.173	78.5686	75.8265	105.454	193.659	193.885	163.52	72.4952	78.9461	-0.831597	0.286113	-0.172997	0.955695	0.658599	0.450121
Rasa1	81.0725	52.1266	81.0828	167.614	84.873	265.409	168.027	73.0687	93.016	-1.11032	0.286115	-0.506831	0.838544	0.603487	0.614515
Snora61	0	0	0	1.8364	1.08119	5.67754	1.81429	0.544861	0	-9.05701	0.286116	-6.34727	0.586024	2.70975	0.734348
Vrk2	91.1058	58.5994	107.364	17.7519	6.26451	0	35.2909	17.6936	24.2441	3.86518	0.286155	1.45244	0.864361	-2.41274	0.585932
Plac1l	4.98006	31.331	3.79811	0	0	0	0	0	0	10.7577	0.286662	10.7897	0.440047	0.0319913	1
Mrpl35	100.041	169.67	108.483	75.6821	75.0152	24.4069	84.1597	90.2462	152.483	1.23195	0.286662	0.305401	0.931822	-0.926545	0.458816
Mical1	34.6041	18.9363	32.9961	77.2681	64.8393	54.9481	22.1226	45.6823	35.5773	-1.22606	0.286662	-0.243587	0.956372	0.982478	0.440602
Syvn1	71.2222	55.1564	163.488	156.846	192.928	126.015	95.3966	183.217	200.456	-0.83284	0.286717	-0.77568	0.485484	0.0571593	0.969086
Map7	3.8449	0.206578	4.61199	36.2551	22.2279	33.3474	0.292627	32.749	18.0945	-4.81232	0.286717	-2.34581	0.740142	2.4665	0.651413
Klhl22	0	0	0.0339117	9.54374	0.0635991	0.130518	2.69217	16.6899	1.77081	-6.3542	0.286717	-9.47973	0.231472	-3.12553	0.579133
Acsbg1	4.06461	0.0688594	12.5473	0	0	0	0	3.26916	0	10.3122	0.287132	3.86532	0.779505	-6.44687	0.537657
Itgb1	125.673	235.086	172.102	290.263	220.085	308.153	42.6651	49.3529	18.7062	-0.652709	0.287132	2.32036	0.00983865	2.97307	0.0167339
Ankrd33b	163.756	156.173	101.328	6.0657	7.0595	0	15.0411	0.0286769	15.229	4.94424	0.287188	4.02023	0.544391	-0.924015	0.901944
Dus2l	34.714	22.517	16.6845	80.4401	35.2021	96.6487	29.3213	61.1678	64.7152	-1.55811	0.287188	-1.0651	0.655794	0.493011	0.796205
Hspe1	214.655	349.255	332.131	113.189	174.103	271.869	426.592	137.047	247.463	0.790708	0.287324	0.291046	0.891644	-0.499661	0.556502
Suz12	59.9072	57.3599	59.142	85.5597	95.7485	164.91	50.8001	34.527	63.1054	-0.919209	0.287324	0.29081	0.912836	1.21002	0.219189
Isca1	62.3606	48.2705	104.346	28.0747	26.5844	1.4357	23.9369	21.9378	32.1322	2.28125	0.287637	1.32433	0.730503	-0.956925	0.724414
Oat	233.367	124.154	264.986	155.371	94.8899	119.555	245.105	235.523	167.39	0.751235	0.287637	-0.081169	0.981654	-0.832404	0.280356
Zdhhc14	0	0.0688594	0	9.40461	15.073	7.04798	0	10.6965	0.837112	-8.78095	0.287637	-6.2891	0.70441	2.49185	0.803886
Ucp2	416.384	216.563	344.916	568.59	522.085	372.042	146.958	508.814	354.775	-0.610778	0.288126	0.0535103	0.984303	0.664288	0.299675
Crk	50.4231	6.05963	37.7776	96.8564	107.196	109.244	104.819	42.6999	60.755	-1.80699	0.288152	-1.23943	0.691245	0.567558	0.791614
Frg1	296.9	177.244	160.063	144.853	162.178	54.2956	261.668	229.759	272.416	0.853004	0.288417	-0.332927	0.875384	-1.18593	0.195495
Ift43	2.81959	20.589	13.056	0	0	0.326295	0	0	0	8.12302	0.288462	11.1363	0.308542	3.01325	0.659679
Bahd1	0.76898	0	8.88486	29.5494	50.4023	34	0	16.8047	4.7973	-7.1044	0.288884	-1.59647	0.907704	5.50793	0.432293
Snrpb2	116.592	170.358	193.432	99.1658	83.7919	89.927	174.816	124.286	60.2077	0.768212	0.289159	0.484511	0.72446	-0.283701	0.765121
Ddx56	95.2803	92.065	62.2618	41.8478	30.4322	63.6276	110.204	98.0749	61.3989	0.94509	0.289159	-0.0687565	0.988694	-1.01385	0.299569
Pwwp2a	16.9542	12.1881	30.351	90.9577	81.2479	24.7332	21.5959	20.7047	18.3521	-1.68462	0.289159	-0.188909	0.979922	1.49572	0.401053
Raf1	40.0236	80.6344	81.1167	117.252	75.8738	195.386	114.066	123.597	144.981	-0.920973	0.289159	-1.03046	0.375467	-0.109482	0.940375
Vps45	25.9256	45.3784	83.5245	14.2739	12.9742	0.261036	16.6212	24.5761	57.9539	3.16646	0.290185	0.897951	0.913715	-2.26851	0.471465
Atp11b	205.464	91.9962	161.216	90.8185	88.689	79.4203	108.857	84.0233	100.936	0.784686	0.290185	0.590639	0.617542	-0.194047	0.851189
Trappc2l	149.438	80.0835	202.012	117.836	69.7683	47.5739	121.616	124.2	73.5049	0.890977	0.290185	0.340846	0.888998	-0.550131	0.584716
Kpna2	79.0219	55.363	78.8786	24.4854	22.3551	35.6315	29.2042	78.9188	91.0842	1.30004	0.290185	0.148012	0.978838	-1.15202	0.406489
Cops6	228.241	173.25	184.48	126.128	173.021	80.856	186.813	218.805	171.447	0.661895	0.290185	-0.000492398	1	-0.662387	0.340228
Ccnc	58.8819	75.9519	109.772	52.6158	33.9301	44.8982	91.6509	78.8041	94.7224	0.882346	0.290185	-0.173509	0.957923	-1.05586	0.260286
Parp14	30.9789	87.176	36.2516	149.472	169.841	69.6967	64.8463	86.5182	82.198	-1.35368	0.290185	-0.612585	0.83808	0.741097	0.60449
Zfp281	3.95476	56.5336	6.00237	62.716	39.3361	70.0883	42.6651	16.0304	26.691	-2.22279	0.290185	-1.09146	0.808802	1.13133	0.618863
Reps1	5.89551	17.0771	11.2926	38.8706	19.1751	104.219	27.624	11.6141	29.4277	-2.0808	0.290185	-1.13256	0.786057	0.948242	0.705396
Tor3a	84.0385	34.4297	64.1948	149.11	157.026	46.7255	151.698	159.157	164.557	-0.893881	0.290185	-1.52302	0.146361	-0.629139	0.521487
Zfp595	1.50134	0	5.83281	24.9028	48.6215	44.9635	10.8272	17.7797	10.979	-4.83964	0.290185	-3.01102	0.676211	1.82861	0.692089
Eid1	1.53796	0	0	23.595	16.0906	64.1497	0.468204	9.97956	4.47533	-8.1782	0.290185	-4.52509	0.728699	3.65311	0.633289
Hebp1	0	0	0	18.7536	9.22187	0.456814	7.19864	8.00085	0	-10.9907	0.290185	-9.81882	0.51022	1.17184	0.937068
Serpine2	0	0	0	0.890378	17.7442	9.98464	13.0512	3.95741	0	-10.6188	0.290185	-10.0277	0.478556	0.591139	0.980853
BC020402	0	0	0	5.50921	15.2638	0	0	9.60676	8.5965	-10.4015	0.290185	-10.3612	0.447991	0.0403046	1
Chaf1b	0	0	0	0.946026	6.74151	15.1401	0	21.4216	10.6249	-10.712	0.290185	-11.0914	0.443546	-0.379419	0.987927
Tkt	52.3639	49.1656	80.7437	118.448	77.7499	119.946	52.9656	86.1454	62.6224	-0.817992	0.290402	-0.156037	0.958827	0.661955	0.443448
Fcer1g	3.62519	31.5376	0	129.327	66.9699	60.7562	63.7928	2.15077	23.1172	-5.46256	0.290578	-2.02412	0.813374	3.43844	0.521487
Cox16	63.3493	68.7217	107.67	53.6174	30.0188	28.714	43.66	40.5491	65.6811	1.1091	0.290998	0.62428	0.774443	-0.484823	0.714853
Pou2f2	21.6779	22.7236	18.6853	78.3811	47.0316	59.5815	18.6111	19.5863	20.7024	-1.53552	0.291245	0.101087	0.991852	1.63661	0.30684
Ccdc43	26.1453	52.884	53.8518	14.0791	8.04529	25.2553	51.2098	42.4991	26.7554	1.5596	0.291741	0.122808	0.987126	-1.43679	0.374237
Chmp3	76.7882	114.1	52.224	108.348	113.429	162.104	93.3482	61.77	99.4232	-0.707708	0.291741	-0.111224	0.966707	0.596484	0.426397
Cd1d1	55.4032	20.9333	56.6664	98.1085	67.0971	75.1132	128.873	177.309	120.963	-0.922098	0.291741	-1.74549	0.104639	-0.823394	0.382966
Clec4a3	0	0	0	3.56151	16.822	0.326295	0	3.69932	0	-11.5006	0.291741	-6.99757	0.730503	4.50304	0.670526
Cd5l	0	0	0	10.5454	31.5134	0	16.6798	0	0.160983	-13.3025	0.291741	-7.63869	0.704062	5.66384	0.724414
Brpf3	1.79429	0	0.0339117	11.0462	11.6068	46.2687	0.877882	2.69563	4.99048	-7.2953	0.29207	-3.66676	0.743172	3.62854	0.579787
Lfng	0	0	0	9.93328	0.445194	0.195777	0.175576	1.06104	1.54544	-8.81855	0.292358	-8.12011	0.477552	0.698443	0.973023
Prrc2c	252.775	274.818	246.131	282.083	410.151	545.762	237.848	218.661	123.86	-0.646985	0.292462	0.445385	0.678359	1.09237	0.137119
Nr4a3	8.45878	4.88902	17.9732	0	0	0	0	0	0	11.0726	0.293159	11.0549	0.450509	-0.0176695	1
Rab30	94.5113	113.756	116.215	50.1394	60.7054	42.81	11.588	30.0534	41.0507	1.13176	0.293159	2.11575	0.121128	0.983994	0.410952
Pde2a	0	0	0	19.6996	5.37413	0	6.49633	3.29784	14.8748	-10.2735	0.293159	-11.6145	0.381197	-1.34104	0.901414
Hsbp1	193.893	255.4	239.247	179.856	151.938	153.098	318.613	239.165	241.249	0.494769	0.293411	-0.216058	0.861019	-0.710827	0.182678
Slc38a9	24.2778	45.6538	78.4377	122.065	51.6425	198.061	62.9149	65.7561	90.6335	-1.30911	0.293411	-0.769254	0.761123	0.539859	0.738443
Wbscr22	109.891	63.0064	121.133	86.6449	58.7656	25.5816	44.8305	77.8004	123.667	0.878039	0.29347	0.300102	0.902579	-0.577937	0.553625
Ppil2	174.485	124.429	198.824	96.8842	99.946	90.7754	228.659	111.209	153.32	0.79782	0.29347	0.0326543	0.998837	-0.765166	0.362086
Plscr1	49.5077	68.584	67.1112	24.8749	10.8119	5.22073	4.38941	5.19052	21.7649	2.42932	0.293727	2.85709	0.365713	0.427768	0.904968
2810013P06Rik	65.876	181.031	79.2177	47.6909	36.1879	70.9366	45.1232	70.5738	44.8177	1.01993	0.293727	0.879123	0.554615	-0.140812	0.929037
Tstd3	41.7813	153.143	41.474	17.0563	16.2814	1.95777	81.8186	32.5196	45.1397	2.41028	0.293727	0.490765	0.946489	-1.91952	0.43424
Zfp217	28.4523	0.757454	16.9898	54.1183	79.4989	121.447	7.84242	8.71777	13.426	-2.85546	0.293727	0.399741	0.967973	3.2552	0.260432
Rraga	35.3731	30.2293	27.9093	5.53704	15.9316	0.978886	14.9825	35.2439	45.7836	2.7051	0.293727	0.243855	0.983525	-2.46125	0.362086
Prr14l	205.611	107.834	182.954	213.357	300.474	248.963	91.5924	210.058	170.771	-0.691469	0.293727	0.0825172	0.977895	0.773986	0.291531
Pfkfb4	0	0.0688594	0.135647	27.6295	0.254397	19.3167	0	13.9083	6.31054	-7.64183	0.293727	-7.38899	0.524094	0.252847	0.998519
Serbp1	576.369	625.244	541.197	431.277	469.711	257.904	561.377	403.541	461.893	0.596595	0.293749	0.288183	0.829754	-0.308412	0.652846
Trim30d	75.1403	77.398	31.097	78.5202	181.671	123.209	46.9374	58.3575	39.2155	-1.0746	0.293749	0.206113	0.960415	1.28071	0.267937
Otub1	287.049	217.596	257.152	174.737	149.426	203.608	241.769	208.825	243.567	0.53131	0.293749	0.13725	0.932401	-0.39406	0.493527
Snrnp48	84.185	84.9037	70.9093	58.8206	45.1554	25.9079	64.4951	88.8123	73.1829	0.957726	0.293749	0.119395	0.976516	-0.838331	0.399911
Cln8	0	0	0	5.50921	10.3667	15.9232	0	0	0	-10.9614	0.293749	-0.00140908	1	10.96	0.339236
5430417L22Rik	19.8836	53.8481	44.8312	0.0834729	9.63527	0	114.886	96.1249	86.4157	5.56548	0.293749	-1.15426	0.913715	-6.71974	0.246563
Ticam1	6.44479	6.26621	1.39038	11.0741	33.5167	66.5643	11.9392	6.39495	8.5643	-2.91678	0.293865	-1.20934	0.864361	1.70744	0.594966
Ostn	0.256327	5.71533	5.90063	0	0	0	0	0	1.15908	11.0921	0.293941	6.29177	0.806739	-4.80028	0.645695
Ifnar1	258.597	343.54	211.338	207.736	134.035	91.8848	398.149	289.436	184.132	0.904033	0.293941	-0.0583286	0.992593	-0.962362	0.31101
Bcl2	91.6551	94.6128	134.697	166.695	319.013	128.952	151.405	183.159	109.243	-0.917179	0.293941	-0.483508	0.788199	0.433671	0.689212
Sin3a	61.848	43.7946	63.1096	97.9694	89.6112	218.814	28.5604	67.5914	72.8609	-1.28965	0.294432	0.00493565	1	1.29459	0.350656
Ubfd1	43.9783	39.181	66.9756	104.981	140.395	129.148	13.812	100.57	90.4403	-1.41297	0.294432	-0.252395	0.965246	1.16058	0.458816
Cdc27	26.6946	32.1574	32.7587	59.4327	62.041	80.0729	38.3342	58.3575	29.9429	-1.14816	0.294432	-0.439168	0.887372	0.708993	0.586556
Faim3	735.475	922.579	742.869	1043.41	921.901	1135.44	2408.85	2677.07	3091.94	-0.371007	0.294432	-1.77642	0.00269322	-1.40541	0.0178758
Ccr3	0	0	0	12.6044	31.7996	0	3.74563	0	0	-13.3178	0.294432	-5.38306	0.831102	7.93479	0.655403
Arid5a	111.429	62.4555	141.208	57.3737	50.5931	1.4357	14.2217	40.3484	24.405	2.10121	0.295049	2.0588	0.434299	-0.0424153	0.99353
Tmed9	95.9394	207.129	179.291	79.494	73.3616	5.61228	94.2261	141.807	179.239	1.99801	0.295049	0.394977	0.953672	-1.60303	0.418635
Kars	168.333	96.2655	194.246	99.611	104.716	68.6526	267.344	250.12	183.456	0.727091	0.295049	-0.672506	0.515064	-1.3996	0.107351
Rrp1	302.978	253.127	189.905	172.149	135.212	150.422	178.795	185.453	103.609	0.722174	0.295319	0.704598	0.478556	-0.0175759	0.991557
D930015E06Rik	93.8522	105.011	122.726	214.247	274.43	104.153	74.7956	103.265	71.0257	-0.821326	0.295319	0.383813	0.83749	1.20514	0.179983
Casc3	16.4049	16.3885	17.9054	73.1501	82.9969	34.1958	6.84748	26.7842	41.5336	-1.7188	0.295319	-0.235167	0.973206	1.48364	0.411487
Pdcd2l	58.1862	37.2529	38.015	114.636	80.6119	69.8925	56.4186	115.883	61.7531	-0.946618	0.295319	-0.74124	0.601326	0.205378	0.875657
Glipr2	132.228	111.001	52.4275	11.6584	21.1467	46.9865	6.32075	28.5335	16.7744	1.92142	0.295992	2.379	0.345385	0.457577	0.870564
Gps1	68.9519	18.592	84.5418	46.3275	37.3645	5.54702	30.5503	99.6522	77.1109	1.118	0.296033	-0.39885	0.897876	-1.51685	0.21959
Inpp5d	330.588	207.198	279.636	169.756	248.482	149.9	69.0016	129.447	158.15	0.529009	0.296651	1.24469	0.0490007	0.715684	0.215599
Zfp248	0.366181	0.0688594	0	3.00502	9.53987	4.69865	0	0	0.354163	-6.69283	0.296651	0.878213	0.965246	7.57104	0.307701
Fam76a	57.9298	41.0402	41.5418	22.1481	15.8998	4.82917	12.8171	31.4299	28.2686	1.96403	0.296916	1.1111	0.761123	-0.852925	0.705314
Tmem60	95.3169	262.492	140.53	73.2336	94.0313	29.8887	123.723	111.496	102.16	1.29362	0.296916	0.54419	0.856928	-0.749428	0.595842
Dnm2	21.0188	39.5942	41.5079	74.5691	126.626	67.2169	47.6398	20.7621	49.0998	-1.33562	0.297192	-0.116404	0.984362	1.21921	0.379534
Mphosph6	112.82	84.0085	46.7642	24.1793	16.6312	62.714	56.126	44.019	49.9691	1.33274	0.297673	0.663101	0.809495	-0.669644	0.65581
Rpl7l1	173.936	159.203	159.114	155.621	82.3609	64.998	191.144	171.689	188.125	0.762301	0.297673	-0.168589	0.9497	-0.93089	0.259255
Usp24	116.995	62.1112	72.5032	174.208	160.27	147.42	163.286	63.5767	87.4138	-0.96297	0.297673	-0.288417	0.922965	0.674552	0.530151
Cox8a	154.785	223.242	225.004	154.87	146.501	79.1593	165.452	196.895	181.299	0.697053	0.297867	0.157575	0.946887	-0.539478	0.470988
Setdb1	13.0727	18.11	13.9377	54.0348	64.7121	36.2841	37.7489	12.5892	39.8916	-1.78477	0.297878	-0.902424	0.813374	0.882342	0.67097
Slc9a1	1.72105	0	0	16.6668	45.06	69.762	0	9.29131	2.76891	-8.41611	0.297878	-3.90683	0.848288	4.50928	0.651954
Cct8	742.725	583.446	670.163	389.485	507.489	588.18	880.458	563.128	885.085	0.452814	0.298632	-0.187264	0.871791	-0.640078	0.194586
Apold1	9.33762	17.2837	2.88249	0	0	0	0	0	0	10.6486	0.298673	10.6701	0.460844	0.0215656	1
Rabl2	2.08723	0	46.7642	0	0	0	0	5.73538	0	11.1045	0.298673	3.95526	0.779505	-7.14924	0.516066
Myl12b	799.483	807.377	793.635	659.074	578.593	686.069	785.529	750.876	601.207	0.325837	0.298673	0.177571	0.788413	-0.148266	0.706172
Hspd1	276.284	284.045	235.89	109.795	178.332	290.729	368.652	176.076	287.999	0.576872	0.298673	0.0172549	0.999415	-0.559617	0.357527
H2-D1	1940.1	1133.98	1745.1	2013	2072.57	2615.85	1481.34	1827.89	1558.03	-0.500346	0.298673	-0.0250323	0.996792	0.475314	0.365184
Hexa	41.4151	72.3024	109.908	197.219	100.9	116.618	62.037	109.23	119.385	-0.90085	0.298673	-0.451548	0.829	0.449302	0.672208
Tprn	0	0.137719	0	0.500837	11.1616	31.3896	0	0	5.92418	-8.14853	0.298673	-4.18701	0.894283	3.96152	0.677264
Cers2	347.689	156.999	259.492	234.615	157.376	119.359	219.822	330.845	295.114	0.567988	0.298684	-0.183755	0.913124	-0.751743	0.223185
Mt2	6.18846	5.85305	15.0568	0	0	0	0	0	0	10.8566	0.298735	10.8461	0.461758	-0.0104908	1
Cse1l	397.05	106.87	266.376	107.291	106.751	130.257	92.8214	170.025	207.056	0.948548	0.298735	0.650445	0.667875	-0.298103	0.803886
Usp37	127.651	98.8821	116.724	39.0653	97.4975	58.9942	137.125	138.022	108.953	0.859967	0.298735	-0.188165	0.952434	-1.04813	0.260535
Ralbp1	35.0801	42.624	34.1491	69.2269	60.3556	92.5374	53.1997	37.4233	42.5317	-0.975821	0.298735	-0.243972	0.937062	0.731848	0.494718
Tmem50a	309.313	350.976	344.644	244.91	291.538	179.462	527.315	466.487	472.163	0.500261	0.298735	-0.544766	0.401636	-1.04503	0.08681
Lemd2	3.33225	8.95172	12.6491	42.2651	25.3761	65.7812	22.6494	7.05451	9.30482	-2.42575	0.298735	-0.669302	0.928199	1.75645	0.501056
Serpinb7	0	0.0688594	0	9.09855	9.82607	0	17.3235	6.25156	9.36922	-8.56909	0.298735	-8.97702	0.377879	-0.407934	0.980853
Cd82	383.025	192.806	275.125	77.9637	146.564	194.276	137.886	221.93	130.332	1.0121	0.299474	0.769115	0.614594	-0.24299	0.862009
Usp9x	121.755	96.1278	163.217	41.0687	105.702	53.7735	69.0016	98.0749	78.7529	0.955174	0.299474	0.621456	0.70441	-0.333718	0.781283
Ppid	78.2895	82.7002	129.916	45.5484	63.5673	32.499	162.35	70.5451	134.678	1.0702	0.299474	-0.320817	0.922502	-1.39102	0.23744
Ubp1	63.1662	79.2572	74.8431	129.021	114.924	169.739	33.4181	86.6902	62.6224	-0.935731	0.299507	0.276201	0.924242	1.21193	0.246563
Dhrs4	29.624	43.9323	29.0284	0	5.18333	0.783109	37.6319	33.0358	17.193	4.91097	0.299507	0.085842	0.999874	-4.82513	0.36786
AI504432	0.0366181	3.71841	13.0899	48.3586	53.6777	73.0249	22.4153	14.7112	23.0528	-3.93877	0.299605	-2.47267	0.730503	1.4661	0.714707
Necap1	68.9153	109.142	71.9945	38.5645	26.5208	4.95969	109.677	51.9052	53.4464	1.83601	0.299743	0.219047	0.97682	-1.61696	0.418768
Rnf14	64.0451	142.126	81.4559	35.309	64.2033	12.5297	60.1642	40.8932	127.563	1.58482	0.299978	0.567442	0.893635	-1.01738	0.547559
Ddx24	179.063	255.882	227.683	173.54	104.97	191.079	118.104	134.667	94.4649	0.524535	0.300282	0.929399	0.12997	0.404864	0.480626
Antxr2	39.7306	34.5674	64.6696	8.34729	19.0797	0.587332	23.2931	12.073	42.9503	2.86904	0.300837	0.932813	0.902579	-1.93623	0.539151
Prdx1	434.437	488.558	487.243	400.531	318.95	366.103	485.235	406.638	455.872	0.378742	0.300859	0.0624458	0.966707	-0.316296	0.440602
Kbtbd8	0.439417	0	0.0339117	20.6456	3.08456	3.13244	0.0585255	25.207	10.4317	-6.86647	0.300859	-5.78984	0.517535	1.07663	0.894186
Flii	103.007	44.3455	93.1893	156.011	109.963	163.213	35.8761	82.274	83.2926	-0.964987	0.302082	0.261478	0.928199	1.22647	0.248114
C6	0	0	0	6.01005	15.4864	6.19961	0	0	0	-10.857	0.302082	-0.00973463	1	10.8472	0.345853
Esco1	186.496	201.207	150.602	70.5903	106.688	201.912	252.011	151.615	196.593	0.621979	0.302082	-0.124207	0.957923	-0.746186	0.262248
H2-Ke2	78.436	78.1554	93.8675	39.9001	76.3826	25.6468	77.4292	93.2859	105.991	0.942094	0.302575	-0.110243	0.978838	-1.05234	0.294719
Pop4	50.3499	13.221	47.239	4.14582	18.1576	2.21881	29.9065	42.3844	25.0812	2.39077	0.302575	-0.172519	0.988694	-2.56329	0.340228
Ap5z1	5.8589	0.137719	1.86514	40.707	14.0872	30.737	0.0585255	1.83532	9.17604	-5.39885	0.302575	-0.201825	0.996792	5.19703	0.382793
Zfp316	0	0	0	9.65503	2.48037	0.391555	0	0	2.38255	-10.7836	0.302575	-6.2218	0.752453	4.56183	0.663315
Crtc2	29.8071	29.5407	39.4732	51.5306	100.614	128.43	7.31569	32.3762	10.4961	-1.61108	0.302736	1.10784	0.691245	2.71891	0.166808
Mppe1	92.9001	109.968	61.2106	52.7549	31.9268	7.83109	72.5716	63.6053	50.0657	1.64963	0.302736	0.534409	0.902646	-1.11522	0.537077
Pfas	174.339	206.991	105.804	88.4535	86.5902	143.896	168.319	93.8881	94.4971	0.607862	0.302736	0.461801	0.627982	-0.146061	0.862009
2610018G03Rik	50.8992	13.9785	28.1806	1.16862	11.2252	0	14.9825	17.7223	41.1795	4.17797	0.302736	0.23481	0.99246	-3.94316	0.379534
Ier5l	4.87021	9.08944	5.29022	0.0834729	0	0	0	0	0	8.22071	0.302849	10.6298	0.341208	2.40912	0.709734
Ss18l1	0.805598	0.344297	3.66246	7.98558	24.0723	64.8023	0	0.200738	0	-5.40427	0.303413	4.93687	0.487408	10.3411	0.166808
Dock8	96.1958	80.7721	94.8849	151.976	161.51	167.651	89.9537	64.1789	36.511	-0.812036	0.303413	0.572423	0.687001	1.38446	0.144411
Rbm33	58.4059	72.3713	69.5189	132.527	129.965	123.013	28.2093	89.5866	47.6188	-0.940568	0.303413	0.382646	0.880772	1.32321	0.214968
Hpgd	0	0	0	10.4063	9.79427	5.80806	0	0	0	-10.8597	0.303413	-0.00361709	1	10.8561	0.348506
Snrnp200	81.219	12.9456	115.741	117.224	207.492	267.758	88.6076	110.664	85.9972	-1.71419	0.303413	-0.575571	0.902579	1.13862	0.521487
B3gnt2	167.015	99.6396	119.742	142.6	279.932	144.418	280.454	234.778	355.644	-0.512356	0.303413	-1.18727	0.0540624	-0.674917	0.229206
Tbc1d17	6.81097	16.664	12.4456	51.3637	32.0858	45.0288	20.4254	41.8109	42.081	-1.84799	0.303413	-1.5929	0.566147	0.255088	0.929972
Zfp563	0	0	0	23.3168	1.01759	0	29.9651	12.7899	0.0643932	-10.7453	0.303413	-10.7682	0.472662	-0.0229333	0.986682
Ilf2	84.5878	69.4792	115.334	87.3683	27.6974	38.8944	47.2886	121.045	86.6733	0.914904	0.304226	0.137499	0.969761	-0.777405	0.437043
Stk4	162.877	159.547	102.515	183.279	173.53	255.685	233.283	161.967	183.553	-0.533414	0.304226	-0.449878	0.5665	0.0835362	0.920655
Serf1	1.79429	2.8921	1.89905	0	0	0	2.86775	2.2368	0	8.98144	0.304616	1.11049	0.965246	-7.87095	0.40789
Slc25a53	2.81959	0	0.881704	7.37344	20.5107	43.332	11.1198	57.2677	27.2705	-5.04088	0.304805	-5.05126	0.41715	-0.0103861	1
2310008H09Rik	27.1706	19.9004	24.6538	67.5852	39.2407	117.01	57.6476	14.3958	44.3347	-1.52018	0.305097	-0.523608	0.903186	0.996577	0.56754
Rpa1	167.125	201.827	205.674	149.556	127.707	94.4952	182.892	139.456	130.557	0.624385	0.305787	0.339927	0.791286	-0.284458	0.711026
Prr14	192.428	124.498	150.195	89.6499	156.04	87.9692	147.192	159.73	230.592	0.515138	0.306883	-0.194812	0.893439	-0.70995	0.215599
Rcan3	0	0	0	11.2688	6.16912	0	0	6.30891	1.41665	-10.1501	0.307055	-8.88446	0.519765	1.26565	0.885189
Emr4	0	0	0	2.33724	1.97157	34	0	0	0	-10.2604	0.307067	-0.0172177	1	10.2432	0.349635
Tmem66	136.732	135.446	122.998	78.9376	60.0694	80.2034	92.0606	35.6454	40.8253	0.863933	0.307107	1.33644	0.204044	0.472509	0.641493
Spast	3.8449	17.146	9.90221	25.014	39.4633	74.3954	63.3831	6.99716	3.47723	-2.33343	0.307107	-0.521978	0.950531	1.81146	0.496777
Prkrir	11.6812	0	0	59.0154	63.0903	57.7543	51.5024	42.4705	25.5319	-6.46232	0.307107	-6.09967	0.534436	0.362649	0.960095
Adck4	0.292945	0	0	5.67616	21.4329	0	7.84242	11.9296	21.7649	-6.75822	0.307107	-9.12331	0.330161	-2.36509	0.750691
Sdccag8	88.1764	54.6744	97.2926	22.7603	50.1797	35.2399	67.8896	52.1633	40.2136	1.17627	0.307573	0.571253	0.836204	-0.605017	0.661641
Ubash3b	0	0	0	0.639959	7.79089	1.762	0	9.80749	8.98286	-9.88567	0.307573	-10.039	0.478556	-0.153349	0.998519
Rbm18	195.651	133.381	73.0119	60.657	82.4245	80.856	93.992	44.822	127.112	0.724608	0.307745	0.606544	0.574102	-0.118065	0.917422
Rpl6	586.146	564.923	616.447	545.829	442.586	426.338	532.875	648.729	634.273	0.328277	0.307823	-0.0345732	0.982982	-0.36285	0.30684
Mark2	35.7759	9.43374	37.4724	85.5319	67.9557	31.977	11.3539	37.1939	33.4845	-1.29263	0.307823	-0.0433273	0.999415	1.2493	0.36786
Smu1	214.436	342.162	432.781	228.521	153.465	203.086	258.156	302.426	461.828	0.745019	0.307823	-0.0892795	0.980222	-0.834299	0.30684
Serinc5	0	0	0	4.45189	11.734	0	0.877882	0.659568	6.24614	-9.62306	0.308404	-9.26975	0.478556	0.353307	0.994893
Fancf	5.08992	0	0	3.58934	9.44447	18.6641	0	0	0.321966	-7.60901	0.308539	2.74559	0.870453	10.3546	0.234952
Cmip	24.351	28.2324	33.3013	84.9476	79.1809	58.7332	17.3821	26.2394	7.37303	-1.40085	0.308539	0.851784	0.754043	2.25263	0.172702
Foxk2	16.5148	16.7328	16.3115	41.653	59.3062	68.7831	12.3489	30.0821	11.4298	-1.79681	0.308539	-0.0511992	0.999415	1.74561	0.380838
Inpp4a	50.8992	114.031	89.5947	127.213	90.6606	150.618	176.396	180.148	105.669	-0.577762	0.308539	-0.895078	0.197201	-0.317316	0.639641
Ppap2b	2.49003	0	9.19007	34.6413	74.7608	45.3551	0	10.3237	11.4298	-6.55185	0.308539	-1.07104	0.946124	5.48081	0.428357
Ptges2	0.0732362	0	0.237382	18.6701	16.6312	0	0.936408	4.67433	11.5264	-6.30749	0.308539	-6.71459	0.444621	-0.407095	0.952781
Eri2	0	0	0.20347	2.83808	16.5676	7.70057	0	10.7538	16.0339	-8.33246	0.308539	-6.83875	0.538902	1.49371	0.876687
Evi5l	0	16.5951	11.7334	0	0	0	0	0	10.6571	13.6905	0.308884	6.72125	0.841698	-6.96924	0.630267
Elac1	45.4064	43.1749	26.8581	7.56821	6.77331	6.91746	27.9752	13.5642	8.5321	2.41176	0.308884	1.30044	0.794095	-1.11131	0.699278
Rabgap1l	389.141	412.812	385.542	222.427	235.539	424.706	222.397	161.68	181.814	0.488658	0.308884	1.09102	0.0622032	0.602364	0.260535
Fbxo7	81.3654	54.881	74.9448	36.6724	42.0072	21.3397	15.5093	39.6315	67.9027	1.13644	0.308884	0.977051	0.570047	-0.159384	0.931891
Cd97	315.978	174.283	211.168	348.945	334.722	339.608	105.814	206.445	176.985	-0.593891	0.308884	0.526452	0.549826	1.12034	0.11576
Anxa5	211.616	272.477	160.301	142.989	92.9819	132.345	98.7325	185.109	181.75	0.817511	0.308884	0.474913	0.778166	-0.342598	0.738939
Tma7	136.293	150.871	140.293	93.7679	108.405	77.5931	169.841	122.622	138.767	0.610849	0.308884	-0.00759059	1	-0.618439	0.353354
Atp5j	275.185	372.392	335.624	263.162	232.296	199.889	468.087	357.171	312.017	0.481868	0.308884	-0.206781	0.870051	-0.688648	0.204312
Ebp	62.5803	63.8327	24.5181	96.3834	78.9583	88.4913	156.79	90.9057	116.97	-0.919568	0.308884	-1.31442	0.236892	-0.394855	0.724414
Nutf2	0	0	0.0339117	23.762	1.71718	0.326295	35.525	0	0	-9.75184	0.308884	-6.27831	0.880772	3.47353	0.867039
Zfp354c	0	0	0	0.139122	11.8294	15.7927	0	15.887	10.9468	-10.9926	0.308884	-10.8553	0.485484	0.137311	0.996845
Atp8b4	2.49003	28.0258	1.35647	21.0908	0	0	0	8.02953	0	8.41383	0.308908	9.4245	0.406426	1.01068	0.920655
Adm	108.353	106.319	235.381	23.2889	9.60347	15.4011	24.054	5.53464	0	3.34289	0.308908	4.89124	0.33423	1.54835	0.737875
Mre11a	52.0343	68.3085	57.0734	6.78913	19.7793	54.3608	56.5356	11.7575	41.437	1.6661	0.308908	1.06927	0.725152	-0.596825	0.767695
Myadm	155.7	188.124	225.682	89.7334	132.286	108.526	140.344	76.0511	68.128	0.779289	0.308908	1.05143	0.283539	0.272137	0.788499
Jak2	158.813	123.74	165.625	44.3519	95.2397	79.4856	164.457	53.339	48.7135	1.12721	0.308908	0.944084	0.587447	-0.183129	0.920007
Faf1	9.59394	53.5038	8.47792	44.4076	66.1749	80.7255	40.4996	21.9091	3.70261	-2.00453	0.308908	-0.0203499	1	1.98418	0.372386
Bfar	97.038	110.657	76.3352	91.9037	126.212	299.409	147.016	69.1973	111.497	-0.701185	0.308908	-0.138579	0.958827	0.562607	0.467829
Rhog	42.5869	26.0289	105.703	110.685	81.0253	97.6928	62.2126	113.388	65.2947	-0.948503	0.308908	-0.601218	0.731335	0.347285	0.770068
Efr3a	131.898	45.8604	57.4125	118.504	148.949	224.361	102.478	151.041	88.0256	-1.1283	0.308908	-0.621368	0.790645	0.506936	0.710717
Strbp	65.7661	48.6836	27.265	111.937	92.0597	106.633	45.2402	149.636	137.93	-1.16659	0.308908	-1.17191	0.487172	-0.0053223	0.999224
Zfpm1	0	0	0.0339117	2.8659	3.87955	4.24184	0	0.0286769	1.73862	-7.90363	0.308908	-3.36006	0.891644	4.54357	0.639996
Slc39a4	0.0366181	0	0	1.22427	8.61768	3.1977	0	1.26178	0	-8.52631	0.308908	-3.47519	0.920237	5.05112	0.693258
Las1l	62.7634	41.8665	106.347	28.8538	42.6114	23.9501	42.7821	57.1244	53.7362	1.08878	0.309048	0.39065	0.902418	-0.698134	0.578594
Minos1	178.879	153.832	173.017	140.374	106.719	90.8406	159.541	131.971	129.366	0.592438	0.309048	0.258459	0.866554	-0.333979	0.631695
Mrpl32	89.458	137.443	146.092	87.9526	68.8779	63.5623	134.023	89.7587	119.417	0.742324	0.309048	0.0946638	0.977895	-0.647661	0.429317
Pfdn5	318.504	461.496	444.684	315.945	319.776	240.61	393.643	381.747	369.875	0.47482	0.309048	0.0895754	0.963536	-0.385244	0.464521
Snx6	182.724	268.827	163.658	144.158	78.6403	169.217	206.361	200.365	220.096	0.667299	0.309048	-0.0705618	0.982982	-0.737861	0.31101
H2afy	209.529	284.527	168.846	238.26	281.744	358.207	296.841	231.652	225.054	-0.416874	0.309048	-0.207999	0.83314	0.208875	0.68009
Cd300a	0	0	0	35.0308	8.55408	0	3.97973	0	0.0643932	-12.4202	0.309048	-6.46272	0.74643	5.9575	0.738443
Lrsam1	0	0	0	12.7157	24.3585	0.130518	8.60325	8.6891	0	-11.2235	0.309048	-10.5079	0.51022	0.715575	0.979088
Mrpl30	117.947	85.5234	153.993	96.6338	77.0504	57.7543	141.573	151.385	139.572	0.620432	0.309055	-0.322708	0.818478	-0.94314	0.179983
Car2	113.736	42.142	0	1.22427	0	0.0652591	67.1873	72.9827	71.7985	7.4304	0.309055	-0.336702	0.992691	-7.7671	0.269762
Pfkl	107.291	106.87	81.9645	40.4565	48.9395	31.0633	6.08665	29.6806	39.9882	1.38098	0.310038	2.22055	0.208293	0.839571	0.608069
Cfdp1	104.032	212.776	106.584	88.9265	75.4922	92.2111	145.728	132.43	106.796	0.656697	0.310038	0.0827495	0.977895	-0.573947	0.426679
Pum2	171.409	194.528	278.313	394.632	271.505	293.601	256.108	167.043	188.447	-0.582104	0.310038	0.0451214	0.988694	0.627225	0.326456
Sdr39u1	40.3898	23.2056	72.5371	104.174	92.6003	75.4395	83.2233	58.1567	55.1206	-1.06995	0.310038	-0.647264	0.765725	0.422685	0.756786
Gcn1l1	3.55196	1.92806	6.00237	24.1793	29.0966	36.8061	4.74057	17.1201	5.92418	-3.20905	0.310038	-1.20158	0.881544	2.00747	0.581556
Map4k3	0	0.0688594	0	17.0841	10.6211	6.00384	0	0.0286769	7.5984	-8.95167	0.310038	-4.0775	0.904354	4.87417	0.70171
Rab14	270.754	164.987	180.037	232.75	315.897	268.737	208.702	208.854	323.286	-0.434772	0.310142	-0.267993	0.752363	0.166779	0.767296
BC017643	421.95	426.997	271.463	311.159	572.011	583.612	612.703	359.436	483.303	-0.364239	0.310159	-0.376476	0.459997	-0.0122372	0.988009
Mmgt1	7.21377	0	0.0339117	28.8538	77.7499	86.2072	69.5283	24.4901	0.643932	-6.36474	0.310159	-5.91327	0.614594	0.451471	0.951497
Lpp	10.9854	15.3557	18.8549	56.1494	37.1737	37.3935	22.4153	65.1539	75.0503	-1.50477	0.310165	-1.75975	0.396266	-0.254978	0.915157
Trib2	139.588	173.801	87.3565	74.6804	86.8446	13.6391	17.8503	44.5639	64.9084	1.58265	0.310377	1.98217	0.317096	0.399518	0.838885
Daxx	24.1313	61.216	6.27366	51.5863	42.1344	161.451	41.1434	41.983	26.4334	-1.55971	0.310377	-0.693535	0.869507	0.86617	0.631812
Gabarap	338.205	319.163	329.147	270.814	271.155	216.921	286.833	300.763	299.751	0.38402	0.310458	0.15282	0.888998	-0.2312	0.609451
Kdm6a	60.8227	42.2108	47.6459	57.6798	99.7234	148.399	69.0016	43.0153	92.3077	-0.934822	0.310715	-0.359417	0.89118	0.575404	0.597196
Tbx6	0	0	0.0678234	3.14415	0.699591	3.65451	11.7636	6.42362	0	-7.03126	0.310715	-7.12007	0.506736	-0.0888153	0.987927
Trip6	0	0	0	5.48139	8.80848	0	0	2.40886	7.14765	-9.88376	0.310924	-9.24382	0.51022	0.639932	0.947756
Tlcd1	4.94344	0	10.6822	0	0	0	0	2.20812	7.79158	10.1089	0.311487	0.684886	0.982982	-9.42399	0.379534
Fam105a	0	1.17061	0	37.8411	15.1366	5.80806	19.0793	22.6261	56.5373	-7.03243	0.311498	-7.682	0.400553	-0.649568	0.937068
Dynlt3	148.706	73.8173	161.42	66.0827	63.0267	3.00192	111.725	117.833	89.088	1.84321	0.311659	0.0330767	1	-1.81014	0.395421
1110004F10Rik	265.078	224.206	236.568	231.832	143.702	139.198	211.453	236.613	190.379	0.532157	0.311689	0.196206	0.899278	-0.33595	0.589775
Brms1	86.5652	55.9827	70.6719	64.3298	23.8497	6.46065	68.7089	78.9188	70.092	1.52292	0.311786	-0.0581574	0.998837	-1.58108	0.348277
Purb	67.89	72.7844	34.8273	84.3076	75.9692	167.585	104.936	92.5977	72.1848	-0.859808	0.311786	-0.659253	0.63551	0.200555	0.86875
Ttc39b	146.143	120.711	215.475	103.256	58.9882	97.1055	62.9149	31.0857	18.7062	0.964601	0.312545	2.23419	0.0692326	1.26959	0.248114
Ltv1	78.7289	94.6817	50.5623	49.4994	6.51891	23.8848	90.0707	60.1928	79.2681	1.66601	0.312545	-0.0305532	1	-1.69657	0.350296
Txk	0	0	0	8.48641	4.32474	0	0	5.96479	8.95066	-9.79541	0.312545	-10.0197	0.477552	-0.224259	0.985979
Tmem230	82.94	117.681	73.1814	47.2457	59.179	44.4414	59.1108	51.475	91.9535	0.860265	0.3126	0.464028	0.805972	-0.396237	0.710608
Tcp1	357.466	285.422	294.455	130.774	209.464	311.938	371.11	227.35	428.923	0.606106	0.3126	-0.0680104	0.981744	-0.674117	0.30747
3830403N18Rik	1.97738	0	9.25789	0	0	0	0	13.0767	13.5226	9.51817	0.3126	-1.36748	0.950531	-10.8857	0.325654
Fbxw13	0	0	0	0	9.47627	42.9405	8.13504	0	0	-10.7113	0.3126	-7.08244	0.707386	3.62889	0.662552
Gmps	72.5771	108.109	60.7019	36.9785	26.1392	93.8426	189.798	74.1297	72.7322	0.804113	0.312745	-0.342255	0.871791	-1.14637	0.207797
Slfn2	111.795	112.792	140.7	229.272	189.525	120.272	324.524	457.167	548.888	-0.513833	0.312917	-1.83601	0.0112774	-1.32217	0.0581839
Gas5	614.562	603.828	807.81	528.773	565.587	436.126	790.738	721.482	651.209	0.397654	0.313381	-0.106502	0.933312	-0.504156	0.25917
F630028O10Rik	0	0	0	8.8203	3.84775	0	0	4.90375	20.799	-9.93641	0.313381	-10.6483	0.460844	-0.711892	0.950584
Zdhhc13	78.9852	86.2809	89.866	51.5584	57.6844	19.2514	35.9347	53.3103	38.0242	1.09549	0.314008	1.04065	0.510396	-0.0548338	0.980853
Aasdhppt	69.0251	166.433	63.347	54.1183	45.855	32.499	101.308	80.7828	82.7775	1.05099	0.314008	0.103235	0.983969	-0.947757	0.401196
Creb3	52.3273	109.004	131.645	51.475	69.8955	17.8157	90.4804	134.122	167.422	1.24744	0.314008	-0.323688	0.932401	-1.57112	0.248114
Atp6ap2	149.548	105.493	184.581	113.746	94.6991	64.1497	215.549	206.302	132.296	0.688964	0.314008	-0.368409	0.813374	-1.05737	0.182678
Ipo8	50.7893	53.4349	16.9898	61.5752	75.9056	85.9462	70.9914	49.2095	62.5258	-1.00151	0.314008	-0.705927	0.691245	0.295581	0.824802
Tctn3	0	20.107	0.644322	0	0	0	21.6544	0.143384	12.7177	9.2584	0.314008	-1.04001	0.984245	-10.2984	0.331535
Gsk3a	0.622508	0	0	2.69896	6.35991	7.43954	0.468204	0.659568	3.63822	-6.87577	0.314008	-4.19419	0.691245	2.68158	0.689397
Zfp647	0	0	0.0339117	20.8682	17.2036	0	0	5.36258	0	-10.3491	0.314008	-6.03849	0.774443	4.31064	0.638401
St3gal3	0	0	0	0.139122	1.84437	11.6161	0	0	3.70261	-10.0467	0.314008	-6.47702	0.740142	3.5697	0.714853
Lyn	725.734	764.202	519.222	518.562	517.92	501.581	523.218	434.254	508.9	0.365346	0.314411	0.444724	0.348799	0.0793779	0.883035
Tmppe	7.6898	1.03289	14.4464	35.4482	61.6912	28.5182	16.036	21.2209	8.95066	-2.78129	0.314411	-1.39442	0.831102	1.38687	0.662508
Sfr1	220.99	272.408	173.933	152.588	123.001	16.5758	120.27	190.013	168.517	1.50794	0.314786	0.614256	0.870088	-0.893689	0.599091
2310015A10Rik	13.2191	0	3.56073	58.3476	65.5707	49.5969	0	26.7555	22.3766	-6.28501	0.314818	-1.72918	0.893011	4.55583	0.533438
BC035044	101.579	112.792	209.371	156.929	307.852	436.192	371.11	194.63	218.969	-1.00462	0.314873	-0.805225	0.601326	0.199398	0.890545
Vps37a	102.677	157.964	114.825	41.0408	58.8928	71.7197	18.3185	38.7425	67.7095	1.15948	0.315089	1.65024	0.282121	0.490761	0.745261
Ccna2	0.842216	1.44605	1.153	0.0278243	0	0	0	1.77797	0.804915	7.08964	0.315566	1.30107	0.956372	-5.78857	0.444403
Rpf1	174.742	129.593	177.731	127.686	87.0672	57.2975	204.02	110.521	169.322	0.842484	0.315566	-0.0439438	0.996792	-0.886428	0.353392
Gm10069	9.301	0	4.00158	0	0	0	4.44794	6.99716	1.38445	9.5361	0.315566	-0.848954	0.979267	-10.3851	0.330104
2610301B20Rik	93.1198	196.318	74.0292	0	9.12648	0	0	56.1207	15.7763	7.97384	0.315951	3.87488	0.841361	-4.09897	0.661734
Pafah1b1	159.875	129.8	160.843	80.8018	99.4055	104.088	143.446	110.005	81.3609	0.676671	0.315957	0.454503	0.725152	-0.222168	0.806772
Rpp21	89.4214	137.306	107.737	71.8424	70.118	64.0844	119.333	88.0094	115.908	0.680589	0.315957	0.0438436	0.993866	-0.636745	0.397398
Slc29a4	0	0	0	10.6289	6.58251	3.78503	0	0	0	-10.5233	0.316184	-0.00522162	1	10.5181	0.360202
Relt	9.00805	0	10.5465	55.7321	58.2568	0.261036	0	15.084	12.7821	-3.14542	0.316184	-0.443509	0.970739	2.70191	0.429317
Rhbdf2	5.34624	0.0688594	0	36.0603	46.8408	17.881	9.1885	9.40602	4.92608	-6.07478	0.31681	-4.47498	0.702283	1.5998	0.782835
Lmf1	10.3995	1.37719	56.9377	1.97553	1.52638	0	2.7507	17.1775	10.8825	4.24375	0.316902	0.0908278	1	-4.15292	0.384858
6330416G13Rik	2.38018	0	1.49211	20.5065	39.0499	6.72169	0	19.2135	3.18747	-6.00832	0.316902	-1.95209	0.900696	4.05623	0.588494
5830416P10Rik	0.512653	8.26313	4.51025	12.827	21.0195	61.8656	20.6595	26.3254	29.0092	-2.95721	0.316902	-3.03278	0.486232	-0.0755707	0.990641
Eif4ebp2	0	0	0	6.9839	7.0277	0	5.67697	0.0573538	0.0321966	-11.1132	0.316902	-6.58156	0.711429	4.53169	0.763739
Psmc5	240.947	259.531	188.922	189.623	154.959	58.2111	227.372	241.861	289.544	0.875855	0.316902	-0.104579	0.979267	-0.980434	0.30684
Topbp1	15.05	16.3885	61.2445	57.5407	54.0275	128.626	15.3922	57.6692	38.0242	-1.72009	0.318185	-0.421636	0.937249	1.29845	0.511539
Tnfsf9	53.1695	194.734	171.017	33.7509	19.0797	126.276	13.1682	13.5355	17.2896	1.42654	0.318243	2.93291	0.115504	1.50637	0.360202
Trrap	79.0585	33.2591	79.4551	92.2376	119.725	133.977	33.0084	60.1641	55.5714	-0.968929	0.318243	0.337837	0.903186	1.30677	0.232319
Uqcrc2	153.723	179.999	268.411	216.974	109.55	44.3762	174.172	223.364	183.907	0.862856	0.318243	0.0115682	1	-0.851288	0.373635
Ndufs3	135.084	98.6756	130.39	80.8018	83.4421	74.9827	140.637	117.231	131.105	0.601062	0.318243	-0.104845	0.966707	-0.705907	0.291531
Tm2d3	57.1975	74.0239	94.9866	78.7984	16.4086	7.30902	80.4726	78.1732	91.9213	1.58905	0.318243	-0.245616	0.966707	-1.83467	0.308749
Map2k7	8.71511	15.7688	0.135647	13.94	43.152	64.0844	30.1992	12.9333	29.0413	-2.89588	0.318243	-2.42644	0.601326	0.469443	0.910699
Rsad1	0	0	0	0.0278243	6.04192	7.04798	0	1.03237	0	-11.3538	0.318243	-4.80025	0.831102	6.55358	0.686621
Lig4	0	0	19.6349	7.17867	0.699591	23.6238	0	9.75014	0	-7.58701	0.318378	0.769764	0.977044	8.35678	0.327183
Cdc16	80.3767	82.769	65.9243	38.0636	46.9362	48.357	68.826	82.2166	101.548	0.78101	0.318378	-0.139796	0.966707	-0.920806	0.291561
Hcfc1	90.0805	11.5684	52.0883	103.618	100.805	146.507	63.8513	97.3294	83.0029	-1.46616	0.318378	-0.842611	0.77225	0.62355	0.723118
Snx1	100.334	132.761	127.406	80.8853	66.2703	98.998	149.474	131.598	114.362	0.558857	0.318421	-0.135089	0.946489	-0.693946	0.266919
Xlr4b	40.3898	36.3578	7.69795	57.012	50.3387	82.7485	50.3905	23.6298	44.1416	-1.42962	0.318421	-0.626335	0.864361	0.80329	0.624096
Zfat	0	0	0	16.5555	1.11298	0	0	13.8796	10.2385	-9.77507	0.318421	-10.8588	0.444694	-1.08378	0.900668
Arl4d	0	0	0	4.39624	5.66032	9.85412	0	0	0	-10.3246	0.318492	0.000994684	1	10.3256	0.362086
Ptbp1	62.4339	74.1616	86.3052	153.618	113.493	105.981	43.0748	101.774	68.9008	-0.723549	0.318552	0.124549	0.966707	0.848097	0.295149
Tcf3	23.1426	47.9262	18.0749	52.254	59.7514	96.1266	33.6522	35.8748	15.7763	-1.27965	0.318552	-0.00344803	1	1.27621	0.374827
Impa1	96.4521	125.668	123.235	47.2457	88.5618	69.9577	98.2643	143.729	141.375	0.772127	0.319153	-0.135967	0.966707	-0.908094	0.291899
Zfp386	62.1775	110.657	82.6767	51.5584	36.5059	3.9808	17.3235	39.8895	62.4292	2.01654	0.320053	1.46712	0.650287	-0.549417	0.826913
Sp1	93.6691	100.259	81.5915	150.056	161.701	178.484	76.9025	124.257	44.1094	-0.827237	0.320053	0.239002	0.928584	1.06624	0.261021
Cd101	18.602	29.403	7.59622	0	1.14478	0	0	0	0	7.95523	0.321726	12.7516	0.282121	4.79633	0.571627
Tbc1d10b	21.9342	0	0.915615	48.9708	78.0679	43.0057	16.9724	25.6371	16.9032	-4.55864	0.321726	-3.30844	0.703812	1.25021	0.786486
Ypel5	283.717	283.701	251.794	182.444	107.61	205.044	116.407	217.199	205.64	0.741661	0.321837	0.614704	0.599864	-0.126958	0.916955
A530088E08Rik	0	0	0.0678234	17.1954	4.54734	0	0	11.7288	5.95637	-8.08292	0.321837	-8.06638	0.503855	0.0165427	0.999224
Rap1b	702.408	683.017	499.723	350.92	420.358	690.115	396.51	284.331	316.879	0.41012	0.322401	0.921772	0.0678792	0.511652	0.266721
BC027231	0	0	0.135647	13.6061	8.77668	0	2.45807	3.81403	18.6418	-7.00877	0.322966	-8.78188	0.396266	-1.7731	0.81897
Tiparp	93.1931	93.9931	194.043	40.3174	34.5661	96.975	92.1777	74.6746	134.099	1.21501	0.323135	0.317767	0.934476	-0.897239	0.521153
Rap2b	12.6699	40.9025	24.9929	49.8055	48.0491	57.6238	80.5896	57.8413	44.9143	-1.12736	0.323135	-1.30332	0.396266	-0.175958	0.923524
Med4	94.0353	20.4512	126.389	68.42	4.92893	8.80998	141.046	113.675	152.676	1.92606	0.323534	-1.23692	0.730503	-3.16298	0.182042
Ncoa5	2.56327	1.99692	5.39196	30.8293	33.0716	36.3493	0.234102	6.16553	4.53972	-3.61562	0.323937	0.129008	0.998837	3.74462	0.376382
D16Ertd472e	162.145	45.9292	187.464	40.4287	42.8022	69.6967	53.6094	43.8756	62.9444	1.29517	0.324402	1.25833	0.50452	-0.0368384	0.989307
Herc2	69.2448	169.325	70.4685	111.019	156.009	216.53	85.7984	58.7016	31.8425	-0.747735	0.324402	0.763349	0.485484	1.51108	0.112924
Nfat5	36.0688	75.6765	121.743	159.405	142.844	203.413	122.026	29.9673	47.6188	-1.16744	0.324402	0.286866	0.948018	1.4543	0.267937
Ier3ip1	127.577	185.576	174.306	133.473	103.253	56.1228	172.65	196.752	115.232	0.758528	0.324402	0.0295557	0.998837	-0.728972	0.389731
Vrk3	172.691	154.383	112.146	76.6838	88.6254	137.305	210.575	148.833	152.065	0.567307	0.324402	-0.214569	0.899723	-0.781876	0.228533
Cgrrf1	25.9622	23.9631	18.7192	6.53871	0.0953987	0.130518	39.3291	21.6224	36.8329	4.84587	0.324402	-0.578333	0.966707	-5.4242	0.328399
Ppbp	0	0	0	4.89708	9.95326	0	14.6899	0	0	-12.3227	0.324402	-6.48952	0.794856	5.83322	0.70442
Cwc27	56.0257	70.9941	100.107	36.3385	12.688	49.0096	42.1384	58.5582	69.3837	1.26891	0.325119	0.324791	0.939973	-0.944121	0.53664
AA414768	9.11791	0	3.15379	0	0	0	0	4.87507	3.15527	9.62816	0.325568	0.425713	0.994015	-9.20245	0.383177
Ctcf	98.5393	15.1491	117.334	151.476	159.856	129.474	66.2509	94.347	86.5767	-1.21401	0.325568	-0.348084	0.92857	0.865921	0.525045
Acd	123	45.6538	108.823	61.5752	63.8217	12.0729	130.98	163.974	100.775	1.1274	0.325568	-0.726771	0.75056	-1.85418	0.179983
Cdc45	10.0334	0	9.97003	0	0.0635991	0	0	0.45883	11.0112	8.84842	0.325621	2.04109	0.911092	-6.80732	0.458816
2700097O09Rik	37.5336	68.1708	13.3273	0.528662	1.68538	24.7985	17.7332	21.4216	27.3671	3.1095	0.325621	0.147393	0.996792	-2.96211	0.440602
Mettl10	65.3999	90.8256	70.6041	47.0787	39.9085	42.4184	75.732	69.4841	71.5731	0.799248	0.325621	0.0550677	0.992691	-0.744181	0.410615
Trpm2	0.476035	0	0.0339117	9.71068	16.027	1.89251	0	0	0	-6.6558	0.325655	4.46078	0.674472	11.1166	0.238231
Rasgrp3	478.745	476.989	449.805	237.035	323.592	454.464	314.223	351.435	347.981	0.497843	0.32601	0.463458	0.538902	-0.0343844	0.973688
Ino80d	56.5384	5.16446	21.5	40.9017	120.425	74.0038	7.31569	58.9597	19.3824	-2.08317	0.32601	-0.222002	0.982982	1.86117	0.455545
Nxpe3	11.3516	5.92191	12.7508	42.9051	30.9092	38.7639	10.5346	45.3382	24.2441	-2.02226	0.32601	-1.30016	0.738927	0.722107	0.788504
Naip2	2.19709	0	0	15.6373	28.8422	30.9981	0.292627	11.9869	4.24995	-7.51682	0.32601	-4.38374	0.779505	3.13309	0.724717
H6pd	0	0	0	7.40127	8.52228	0	5.5014	0	0	-11.9724	0.32601	-5.55278	0.825633	6.41965	0.693258
Golph3l	41.1587	32.7771	57.2429	27.073	33.2305	2.34933	14.2802	94.2896	81.6184	1.75996	0.326252	0.0135826	1	-1.74637	0.349635
Cass4	0	0	0	11.6584	0	27.0173	0	0.688245	9.72338	-12.1903	0.326252	-8.70206	0.63472	3.48824	0.835424
Rplp1	356.99	374.182	556.559	549.196	697.905	487.29	382.64	576.061	444.378	-0.450874	0.32632	-0.123618	0.932401	0.327256	0.537293
Senp3	24.5341	20.6578	15.5316	49.6386	50.2115	73.808	47.8739	19.2995	15.229	-1.47173	0.326634	-0.289637	0.963536	1.1821	0.488599
5830428M24Rik	29.2945	22.035	21.1948	53.1166	54.7907	63.3013	45.1817	47.1161	29.1379	-1.23032	0.326634	-0.731232	0.780291	0.499091	0.758549
Pnn	128.456	126.426	55.1743	129.745	210.004	157.796	106.575	113.675	104.253	-0.7214	0.326637	-0.158889	0.956372	0.562511	0.507686
Acp5	123.11	151.56	124.965	289.929	296.722	119.033	335.995	316.851	268.616	-0.77752	0.326637	-1.20097	0.209689	-0.423453	0.657831
Fmr1	13.5121	12.8079	26.2476	52.9218	49.3847	56.3838	68.1822	25.3504	17.7081	-1.60405	0.327328	-0.940224	0.791214	0.663823	0.755913
Ryr1	12.7797	3.44297	13.1238	55.1478	24.8991	38.3071	29.0286	27.2717	27.4959	-2.08377	0.327328	-1.63705	0.630275	0.446728	0.880555
B3galt4	0	0	0	11.4358	1.08119	0	32.7743	3.8427	14.1987	-9.11886	0.327997	-12.5274	0.348799	-3.40849	0.765675
Pter	10.6193	1.51491	6.07019	0	0	0	0	0	0	10.2338	0.32816	10.207	0.506736	-0.0268742	1
Abi2	14.3177	5.99077	17.261	2.81025	0.0635991	0	0.0585255	0.430153	0.0643932	6.1	0.32816	6.95567	0.385282	0.855662	0.929037
Cyth4	203.414	62.3178	116.012	90.3733	74.8244	29.4318	53.9605	81.6431	45.6548	0.991433	0.32816	0.925449	0.554615	-0.0659837	0.974141
Gtf2b	133.693	72.4401	133.917	58.9319	37.0783	79.2898	56.7112	82.9336	55.024	0.962887	0.32816	0.826234	0.577006	-0.136653	0.932776
Edem2	168.37	133.794	80.0994	84.892	78.7993	39.4165	39.8559	71.6349	129.656	0.961785	0.32816	0.805938	0.596318	-0.155847	0.920655
Mgat2	45.0403	8.40085	12.0386	40.2061	84.9366	46.1382	20.1913	47.8044	27.5925	-1.6391	0.32816	-0.885881	0.823741	0.753223	0.721233
Tmem165	0	0	13.7003	70.7016	47.5404	8.87524	0	27.2717	15.9051	-6.6493	0.32816	-3.13601	0.832381	3.51329	0.614336
Fcer2a	103.3	5.23332	123.913	218.421	164.531	326.752	489.156	931.483	771.045	-2.04127	0.32816	-3.45006	0.167463	-1.40879	0.521695
Bach1	0.878834	0	1.59385	25.654	15.55	5.87332	3.80416	5.82141	9.59459	-4.77169	0.32816	-3.78683	0.629907	0.984865	0.872226
Mutyh	0	0	2.40773	14.1904	6.99591	15.7274	19.1378	27.2144	8.33892	-6.34045	0.32816	-6.66092	0.462931	-0.320465	0.971448
LOC106740	0	0	0	5.45356	8.42689	0	3.62858	0.143384	2.38255	-9.9308	0.32816	-8.60895	0.549826	1.32185	0.937068
Snrpa1	163.28	96.6098	129.678	101.753	88.1166	57.2975	168.144	167.559	132.618	0.666271	0.328737	-0.304183	0.865987	-0.970454	0.216841
Ppm1k	21.4948	30.7113	83.7279	78.2141	87.576	92.1458	114.593	98.4477	35.2875	-1.18513	0.328737	-0.92497	0.63494	0.260164	0.883035
Ubxn2a	40.9757	46.2735	58.6672	6.70566	25.1217	9.13627	17.265	13.048	17.8369	2.03234	0.329317	1.65976	0.592537	-0.372583	0.904082
Tacc1	153.686	193.839	246.131	122.149	138.678	136.391	110.847	144.445	129.688	0.557205	0.329317	0.615445	0.438398	0.0582392	0.951667
Pin1	113.296	77.5357	134.358	74.0683	49.6391	76.9405	132.677	134.036	106.7	0.70386	0.329499	-0.200676	0.929708	-0.904536	0.260535
Ldhb	6.4814	0	29.6388	0.111297	0	0	0	3.0971	0	8.90676	0.329842	5.07741	0.716497	-3.82935	0.706907
Ifi30	836.614	665.802	963.668	691.128	726.875	571.67	445.496	530.322	562.089	0.302839	0.329933	0.673526	0.0727833	0.370687	0.280896
Bcl7b	122.085	72.5778	56.9377	50.5011	36.9511	1.4357	37.3393	96.0962	67.8061	2.11916	0.329933	0.538536	0.931822	-1.58062	0.504248
Mtx1	31.0522	45.4472	55.683	33.6396	13.483	2.41459	23.8199	61.4546	46.0734	1.93463	0.329933	0.199191	0.982982	-1.73544	0.413803
Ammecr1l	30.7226	40.6959	52.9022	68.0304	109.55	138.61	81.7016	41.1513	10.4639	-1.36203	0.329933	0.170508	0.9797	1.53254	0.339836
Sc5d	162.218	103.427	80.1672	37.8132	44.8056	71.785	50.9757	148.919	111.432	1.11583	0.329933	0.133476	0.981432	-0.982356	0.458894
Nop10	149.915	214.428	195.365	155.9	118.708	96.2571	191.086	156.031	173.636	0.591987	0.329933	0.091121	0.970739	-0.500866	0.4676
Golgb1	43.2826	24.9271	40.2193	78.548	85.1592	58.9942	46.5278	33.81	33.5167	-1.04599	0.329933	-0.111273	0.983969	0.934718	0.440602
Sra1	250.358	228.476	309.953	238.093	173.753	126.211	349.631	263.397	308.476	0.568176	0.329933	-0.25581	0.870088	-0.823986	0.221641
Pde4dip	15.0134	28.7144	25.8746	48.6647	44.3922	84.4453	52.79	18.3819	23.9865	-1.31398	0.329933	-0.356189	0.934476	0.957794	0.537293
Rfwd2	11.3882	15.4245	8.24054	44.018	31.736	50.5105	26.1609	13.3348	22.5376	-1.8954	0.329933	-0.824789	0.870453	1.07061	0.641482
Rpn1	81.219	36.0823	51.817	120.785	98.8649	83.0096	184.238	130.107	114.781	-0.862562	0.329933	-1.39422	0.209689	-0.53166	0.614336
Fam149b	29.8804	19.2118	22.8904	32.2484	51.8651	75.2437	54.3117	57.6405	102.482	-1.12667	0.329933	-1.53903	0.292779	-0.41236	0.785241
Tmem173	77.0079	16.7328	120.522	116.639	201.45	77.4625	190.852	247.912	238.802	-1.07641	0.329933	-1.97313	0.155554	-0.896718	0.462358
Usp42	11.4615	0	4.0694	28.3251	58.5112	53.2514	10.4761	28.6195	22.2157	-4.0089	0.329933	-2.55946	0.719361	1.44945	0.756786
Ptpdc1	0	0	0	9.12637	0	9.91938	0	0.0860307	4.99048	-12.035	0.329933	-6.96098	0.736654	5.07402	0.762699
Tmem26	0	0.137719	0	16.6111	37.2691	0.0652591	4.79909	16.4605	6.82568	-8.46707	0.329933	-7.59923	0.477552	0.867837	0.922864
Fkbp8	57.9298	14.9425	48.3241	74.8752	107.451	81.3128	28.2093	50.1559	21.6361	-1.26994	0.330309	0.165596	0.977895	1.43554	0.320598
Man2a1	12.6699	29.403	38.5576	83.7512	100.328	51.2936	6.90601	37.2513	17.032	-1.56464	0.330312	0.603933	0.897876	2.16857	0.235364
Srrm2	73.6024	56.2581	110.993	94.9087	202.277	130.91	40.3826	70.0576	64.2323	-0.857469	0.330312	0.468974	0.806739	1.32644	0.185986
Spg21	244.646	311.589	164.675	114.274	152.765	18.0115	208.526	177.768	186.225	1.47664	0.330312	0.340806	0.946489	-1.13584	0.508642
Hhex	88.7623	36.7021	148.33	150.502	153.179	339.935	215.081	174.212	213.721	-1.23733	0.330312	-1.15863	0.524805	0.0786935	0.974141
Tex9	36.6913	103.702	69.5529	10.9071	35.3293	28.714	29.7895	7.31261	19.318	1.621	0.330429	2.10935	0.330161	0.488351	0.819753
Sult1a1	0	0	0	21.8977	14.0554	0	0	2.52357	0	-11.3802	0.331209	-6.75701	0.746386	4.62322	0.64589
Pan3	610.277	715.931	659.107	459.546	511.719	476.522	848.034	539.584	447.082	0.443646	0.331552	0.146873	0.918097	-0.296773	0.587109
Acap3	9.26438	0	0	20.6735	18.3166	1.95777	0	0.172061	5.57001	-7.03158	0.331552	-0.366149	0.987774	6.66543	0.356796
Slc24a5	3.40548	1.10175	0.0678234	0	0	0	0	0	1.51324	7.74916	0.331912	3.14735	0.815636	-4.60181	0.587139
Adk	70.3434	121.193	95.2579	52.5879	48.5261	27.6046	6.78896	19.2422	25.1778	1.28395	0.331912	2.6669	0.120184	1.38294	0.341811
Enpp1	116.446	84.4905	204.047	29.9111	48.1127	4.04606	104.117	35.1292	13.587	2.28946	0.332528	1.31901	0.813374	-0.970441	0.787504
Tpra1	2.34356	0	18.6853	26.9061	73.7114	84.9673	33.0084	46.3132	17.7403	-4.27096	0.332528	-2.92455	0.670228	1.34641	0.767695
Pole2	0	0	0	6.65001	1.24018	0	15.0411	6.48098	4.02458	-8.70913	0.332528	-11.0691	0.399943	-2.35999	0.813491
Pcnxl3	11.4981	22.3105	12.6491	74.7917	53.4869	75.7658	2.92627	11.7862	37.3159	-2.12931	0.333107	0.0992231	0.998837	2.22853	0.394399
Zfp422	18.126	0.826313	20.72	61.5474	33.8029	19.5777	34.6471	88.6403	53.2532	-1.95508	0.333107	-2.64996	0.32509	-0.694884	0.778579
4732491K20Rik	0	0	0	1.33557	7.7273	0	10.8857	0.630891	3.70261	-9.10466	0.333386	-9.70944	0.478556	-0.604781	0.974823
Snora41	8.82496	0	1.76341	0	0	0	2.04839	2.06474	1.35226	8.93179	0.333597	-0.309793	0.990134	-9.24158	0.358368
Crlf3	360.578	241.559	352.987	268.143	216.237	224.687	374.739	396.687	438.421	0.413521	0.333622	-0.357436	0.587357	-0.770957	0.129555
Tgds	2.19709	29.1275	72.0962	11.408	2.25777	4.3071	103.766	52.3927	44.5923	2.10565	0.333622	-1.82944	0.607499	-3.93509	0.149731
Poc5	51.8512	20.4512	62.4653	5.78746	14.2462	0	26.2779	55.2317	35.1587	3.41992	0.334977	-0.018605	1	-3.43852	0.396451
Fam107b	800.508	287.764	648.086	219.172	316.31	362.318	123.196	243.323	193.566	0.822846	0.335112	1.59052	0.123793	0.76767	0.415536
Dennd1c	112.454	58.5994	86.1018	162.41	111.553	133.977	55.6577	105.273	103.126	-0.721425	0.335183	-0.0262237	0.999415	0.695202	0.400725
Nop58	134.388	146.602	113.163	77.7689	67.3197	114.138	209.814	99.05	181.138	0.622073	0.335295	-0.266331	0.881544	-0.888404	0.226962
Tnk2	8.71511	0	0.305205	22.5099	49.7663	17.2937	13.2853	12.7039	11.462	-4.90651	0.335295	-4.17076	0.632308	0.735747	0.905053
Snrnp40	203.23	268.001	152.535	166.723	95.0171	17.3589	123.606	184.794	199.104	1.49276	0.335308	0.445031	0.922228	-1.04773	0.53664
2210404O09Rik	10.8023	0.0688594	0	12.2149	5.69212	8.54894	0	0.0573538	13.4582	-7.08452	0.335308	-0.118173	1	6.96635	0.396451
Etv3	17.9429	17.7657	27.7058	20.6735	84.7458	166.802	9.71523	54.142	44.5923	-2.11917	0.335308	-0.765773	0.897876	1.3534	0.616418
Cetn4	4.46741	1.17061	10.9874	0	0	0	0	0	0	10.0472	0.335497	10.0153	0.513634	-0.0319522	1
Hmgcr	229.339	136.893	221.613	123.484	111.267	135.804	118.397	131.942	79.1393	0.661176	0.335497	0.847261	0.348379	0.186085	0.84415
Klf13	569.375	809.374	441.7	560.159	301.683	255.032	982.643	884.137	886.341	0.726022	0.335497	-0.594611	0.608395	-1.32063	0.137381
Zfp78	0	0	0	2.61548	0	1.82725	20.0742	12.6465	11.5908	-7.70997	0.336137	-11.8561	0.323941	-4.14615	0.606241
Nudt3	175.474	152.592	172.577	165.61	103.094	58.929	170.192	174.126	162.013	0.692258	0.336424	-0.0257817	0.999415	-0.71804	0.367159
Pmm2	36.6181	29.8161	40.0158	85.1424	66.2703	50.119	41.8457	91.5079	51.8366	-0.890067	0.336424	-0.729811	0.626775	0.160256	0.912814
Alpk2	8.67849	0.0688594	0	19.0318	21.8145	55.927	4.21384	0.888983	6.85788	-6.62959	0.336428	-2.68435	0.87309	3.94524	0.480626
Cct5	490.609	500.195	663.719	374.877	421.662	442.196	644.19	488.167	609.096	0.421321	0.337082	-0.0692201	0.969761	-0.490541	0.31072
Pip4k2a	160.497	100.397	46.8659	218.309	233.504	385.29	16.8553	110.664	65.1981	-1.51786	0.337083	0.690663	0.878531	2.20852	0.246563
Akirin2	1.68443	37.3907	16.8541	42.0425	50.8157	70.6756	41.7287	10.2663	0.708326	-2.79044	0.337083	0.387699	0.969761	3.17814	0.342647
Emc6	150.72	192.531	134.019	88.2865	102.236	140.633	136.072	129.419	102.321	0.535846	0.337083	0.362095	0.738912	-0.173751	0.81933
Zscan29	48.2993	29.5407	36.6585	68.0026	67.6059	120.664	87.4371	31.4872	42.5317	-1.05847	0.337083	-0.337948	0.924242	0.720527	0.576375
Fam108c	7.87289	6.54165	7.46057	39.7609	32.0858	41.6353	11.2954	7.68541	10.7859	-2.37112	0.337083	-0.432391	0.965246	1.93873	0.485073
Cspp1	19.7372	1.99692	34.5221	60.4622	57.5254	88.2303	58.0573	47.1735	36.3178	-2.06459	0.337083	-1.50188	0.691477	0.56271	0.834537
Pi4kb	0.695744	2.13464	3.28943	17.891	10.4939	42.2226	3.57006	10.5818	7.72719	-3.60646	0.337286	-2.1152	0.778814	1.49126	0.749705
Cct4	539.311	412.193	394.02	298.36	310.427	404.672	506.011	395.77	566.725	0.403365	0.337812	-0.119704	0.92857	-0.523069	0.262728
Dhx40	26.5481	0	2.95032	23.0663	62.2318	49.4011	15.1581	62.9171	95.4308	-3.81103	0.337812	-3.57654	0.503865	0.234494	0.97359
Gm12159	0	0	0	4.22929	4.29294	0	0	3.75667	5.95637	-9.2123	0.337932	-9.34412	0.512675	-0.131823	0.993391
Ubb	37.0209	54.4678	41.5418	17.7519	13.3558	14.9443	41.4361	26.0673	31.7781	1.50716	0.33841	0.419117	0.932401	-1.08805	0.552786
Atp5b	843.205	445.245	810.625	716.086	403.886	397.102	444.969	687.93	711.899	0.453117	0.33841	0.164813	0.905675	-0.288304	0.608309
Golga4	57.4172	98.8821	28.1467	72.2597	135.88	150.618	44.2453	62.3722	46.1056	-1.02185	0.338583	0.0733698	0.99298	1.09522	0.36113
Ddx50	72.1743	191.429	93.0197	24.4576	51.2609	145.528	142.919	76.768	123.216	0.910576	0.338583	-0.0291609	0.999415	-0.939737	0.371978
Slc25a43	9.08129	7.78111	0	2.92155	0	0	0	5.39125	0	9.37683	0.338798	8.77669	0.55446	-0.600133	0.965066
Snx25	7.39686	30.7802	21.2965	46.4388	56.4442	91.95	37.2807	3.49858	7.88817	-1.81157	0.338798	0.675227	0.905416	2.4868	0.258522
Atp5d	151.196	136.961	134.935	126.461	107.705	48.7485	76.4928	184.937	135.87	0.718554	0.338798	0.215895	0.928199	-0.502659	0.564603
Tcea1	57.4904	64.7279	70.0276	37.2567	32.9444	34.0652	59.8131	58.6156	56.5695	0.880344	0.338798	0.131094	0.973206	-0.749249	0.471419
Caprin1	185.251	90.8256	150.297	176.128	215.188	267.301	134.023	203.721	192.343	-0.687178	0.338798	-0.33418	0.85352	0.352998	0.690296
Serpini1	103.19	55.0187	70.4685	25.8488	25.853	74.1343	219.529	132.028	94.5937	1.08972	0.338798	-0.809566	0.682984	-1.89929	0.1511
Slc26a6	0	3.30525	0	4.0067	8.45869	57.2975	7.72537	0	7.40522	-6.83089	0.338798	-3.82221	0.818929	3.00868	0.744726
Ppme1	62.2142	1.8592	72.8762	0.250419	14.278	0.195777	12.7586	35.1005	14.9714	3.97433	0.338887	-0.201651	0.996792	-4.17598	0.405393
Clk2	41.4517	44.4832	32.7587	90.7072	105.956	58.0153	64.4366	18.3245	41.5658	-1.15128	0.338974	0.0127406	1	1.16402	0.396451
Trim45	0	0	0	12.2705	0	40.0038	0	6.36627	0	-11.2927	0.339389	-8.27032	0.72452	3.02236	0.768853
Ms4a4b	0	0	1.55994	52.6436	28.3652	0	15.3922	11.5568	22.3123	-6.58372	0.339577	-8.05331	0.465906	-1.46959	0.877898
Adrbk2	0	0	0	24.7915	0.922187	0	0	4.15815	9.88436	-10.3182	0.339932	-10.3332	0.51022	-0.0149566	0.986863
Mia3	161.12	121.468	96.6822	165.499	183.992	262.668	79.185	132.315	118.838	-0.708165	0.340467	0.175754	0.948018	0.883919	0.288222
Kat6a	20.7625	21.4153	9.39354	50.4733	58.066	45.1593	20.7766	15.5715	18.1911	-1.64933	0.340467	-0.134796	0.988694	1.51454	0.429317
Ercc6	24.4975	41.66	28.045	39.7331	94.8899	124.123	13.8705	19.2709	43.3366	-1.33704	0.340792	0.364534	0.938173	1.70157	0.284447
Sh3bgrl2	0	10.1223	21.127	0	0	0	0	4.33021	0	10.4415	0.341349	3.56464	0.849792	-6.8769	0.570517
Zcrb1	110.806	144.123	89.3912	71.1746	66.2703	78.7025	110.438	73.9577	63.3629	0.647151	0.341349	0.487612	0.688363	-0.159539	0.871646
Bccip	223.737	210.021	197.671	197.08	80.9617	110.353	180.902	205.613	286.775	0.745218	0.341349	-0.0835811	0.982982	-0.828799	0.343824
Rcc2	50.2034	54.4678	56.6664	89.3438	95.2715	80.9865	75.2638	76.1945	56.7948	-0.724647	0.341349	-0.363583	0.851624	0.361065	0.706172
Pnpla8	39.218	117.336	71.5536	18.9484	42.9294	12.0729	77.5463	78.0585	40.439	1.55521	0.341648	0.198498	0.977004	-1.35671	0.451298
Lpar5	0	0	0	8.09687	1.81258	0	0	6.16553	2.8977	-9.14523	0.341648	-9.22414	0.515624	-0.0789019	0.99421
Glod4	124.465	251.612	145.278	74.9309	135.689	52.9904	52.9656	142.094	129.398	1.12094	0.341986	0.80952	0.711429	-0.311417	0.843669
Bzrap1	0	0	0	5.81528	0.0635991	1.04415	0	0	5.02267	-11.0445	0.341986	-6.57921	0.779505	4.4653	0.741209
Vav3	0	0	0	15.6094	0	12.0729	0	1.95003	7.43742	-11.5474	0.341986	-8.96658	0.61266	2.58086	0.882
H2-DMa	1252.56	1058.44	1207.7	1042.08	853.182	998.595	1267.78	1365.91	1282.75	0.283231	0.342321	-0.154219	0.825926	-0.43745	0.195495
Nol7	186.606	232.814	192.686	146.857	145.833	92.8637	312.058	179.804	213.625	0.647428	0.342321	-0.194509	0.92857	-0.841937	0.269067
Sec31a	60.3466	17.146	10.8856	63.5229	83.6647	63.4318	27.2144	34.2976	23.8899	-1.48702	0.342321	-0.271496	0.966707	1.21552	0.480071
Sharpin	143.543	85.6611	189.939	119.005	69.3549	82.618	157.024	189.038	160.629	0.604192	0.342321	-0.32828	0.825926	-0.932472	0.198008
AU019990	0	0	0	1.8364	0.158998	1.95777	0	1.4912	0.0321966	-8.1385	0.342321	-5.63878	0.68679	2.49972	0.781675
Klrk1	0	0	0	1.19645	0	28.3877	44.8891	0	24.6948	-10.2938	0.342321	-11.3316	0.487038	-1.03784	0.974141
Tmbim1	9.96012	10.5355	1.18691	6.9839	0.0635991	0	0	5.10449	0	7.50776	0.343429	8.64329	0.492948	1.13554	0.893917
Mll3	194.076	60.4586	164.438	181.637	251.185	197.017	30.4333	56.4361	99.8417	-0.764458	0.343429	1.1804	0.233707	1.94486	0.070554
Ppp1r12c	34.5675	51.0248	27.265	47.7743	102.395	80.4645	37.866	22.8842	22.6986	-1.0378	0.343429	0.416811	0.894283	1.45461	0.246563
Rrm1	72.6503	117.956	90.2051	10.128	86.1768	33.8695	52.2633	104.355	145.915	1.47931	0.343429	0.0372085	0.999609	-1.4421	0.398342
Stx5a	84.6244	118.369	173.085	59.7944	99.2147	59.6468	100.137	119.697	158.665	0.810502	0.343429	0.0192425	0.999931	-0.791259	0.395421
Man1a	222.162	170.909	188.413	224.403	254.11	370.15	221.051	187.719	176.727	-0.514244	0.343429	0.00455569	1	0.5188	0.383177
Tmbim6	781.43	503.431	860.068	550.838	535.759	531.6	635.119	714.513	772.622	0.375768	0.343429	-0.00646918	1	-0.382237	0.380838
Acat2	34.9337	58.2551	50.9693	29.6885	14.7232	13.9002	62.4467	39.0292	51.7078	1.31545	0.343429	-0.130454	0.984245	-1.4459	0.353939
Myo1e	131.789	80.4278	122.726	174.848	127.453	293.405	102.946	135.412	130.074	-0.817053	0.343429	-0.134081	0.969143	0.682972	0.481717
Vps4a	40.0602	44.2077	50.7319	64.0515	71.0084	106.242	84.4523	58.5295	65.1016	-0.79935	0.343429	-0.598043	0.691245	0.201307	0.867039
Pts	79.4247	140.955	102.006	169.979	103.285	245.766	158.019	180.148	189.638	-0.660158	0.343429	-0.787128	0.411505	-0.12697	0.909346
Baz2a	7.72642	3.64955	34.5221	54.8139	30.464	37.9808	25.2245	43.044	23.4391	-1.88817	0.343429	-1.42772	0.678359	0.460448	0.863743
Fam78a	1.53796	0	0	45.604	28.4288	22.5144	14.2802	3.92873	0.128786	-7.3894	0.343429	-5.09428	0.799386	2.29513	0.767296
Cd3g	0	0	0	43.072	0	0.0652591	28.736	10.6104	0.0321966	-10.2618	0.343429	-12.1816	0.372142	-1.91979	0.790701
Arid4a	152.002	36.8398	82.6428	124.848	165.39	224.23	141.632	145.593	136.707	-1.02318	0.343755	-0.744368	0.698374	0.278809	0.847688
Ctbp2	3.29563	0	5.15458	0	0	0	1.93134	0	0	10.4127	0.344204	5.81883	0.856387	-4.59383	0.694064
Chchd2	328.501	399.454	464.149	269.144	311.731	284.986	295.203	266.38	389.482	0.469164	0.344204	0.338489	0.717927	-0.130675	0.852121
Ubn2	111.685	127.941	72.8084	116.333	177.696	321.009	36.3443	68.165	85.2566	-0.946495	0.344398	0.640186	0.74416	1.58668	0.182487
Tmem167	245.305	274.129	248.064	196.106	163.863	215.747	284.961	198.215	235.647	0.419741	0.344398	0.104576	0.9497	-0.315165	0.542848
Mad2l1	25.7059	77.0537	79.7942	20.2839	20.0019	41.5048	116.817	36.6204	54.8952	1.16347	0.344398	-0.157295	0.977895	-1.32076	0.325654
Il1rap	0.256327	24.996	31.1309	0.361716	0.73139	0	19.1378	23.8305	22.1191	5.82086	0.344398	-0.173554	0.999415	-5.99441	0.322101
B3gat2	0	0	0	2.00335	10.8437	0	0	0.0573538	1.8996	-9.2652	0.344873	-6.19403	0.675596	3.07117	0.718292
Poldip3	244.462	209.952	219.409	108.821	142.367	121.317	61.3347	245.646	170.03	0.845461	0.344984	0.618925	0.719361	-0.226536	0.862945
Polr2m	366.181	302.155	233.278	144.325	144.37	257.382	193.485	288.461	382.142	0.707279	0.344984	0.0436454	0.995664	-0.663633	0.436597
Ube2l3	84.0019	98.7444	112.79	43.8233	79.8487	45.8119	58.9937	79.2629	62.7834	0.824118	0.34511	0.56559	0.731181	-0.258529	0.828014
Tbca	115.31	123.052	133.375	90.2342	67.8921	92.7984	140.169	97.272	93.6922	0.582248	0.34511	0.186858	0.924242	-0.395389	0.589775
Atraid	155.737	179.172	238.738	151.253	143.352	96.5182	199.104	176.621	208.892	0.558213	0.34511	-0.0481302	0.988409	-0.606343	0.355595
Samd9l	235.967	266.83	227.073	450.114	351.926	253.793	627.276	466.43	584.208	-0.526438	0.34511	-1.20181	0.075215	-0.675372	0.274325
Ttc28	0	0	0	0	15.3274	2.74088	5.61845	2.09341	1.03029	-9.3467	0.34511	-9.79839	0.478556	-0.45169	0.945817
[truncated: 8,162 more rows]
